# Supplementary material for: Identification of Synaptosomal Proteins Binding to Monomeric and Oligomeric α-Synuclein
Source: PLoS One. 2015 Feb 6;10(2):e0116473. doi: 10.1371/journal.pone.0116473 (PMC4319895; doi:10.1371/journal.pone.0116473)
Supplement: S1 Table — semi-quantitative analysis of protein binding to alpha-synuclein, subsectioned into three conditions, monomer binding proteins, oligomer binding proteins, and no difference in binding monomer and oligomer including number of identified peptides, number of quantified peptides, and percent sequence coverage. (XLSX) [file pone.0116473.s004.xlsx]

## Sheet: Info
Table S1
This file contains the semi-quantitative analysis of protein binding to alpha-synuclein, subsectioned into three conditions (the three worksheets in this file), monomer binding proteins, oligomer binding proteins, and no difference in binding monomer and oligomer
Peak area is listed as P.A
P1 - P3 means PBS buffer biological replicate 1 to 3
M1-M3 means monomer sample in biological replicate 1 to 3
O1-O3 means oligomer sample in biological replicate 1 to 3

## Sheet: Monomer binding proteins
Protein name	Accession	peptide	Peptides(95%)	Unused	Total	%Cov(95)	P.A. P1	P.A. P2	P.A. P3	P.A. M1	P.A. M2	P.A. M3	P.A. O1	P.A. O2	P.A. O3	LOG PA P1	LOG P.A. P2	LOG P.A. P3	LOG P.A. M1	LOG P.A. M2	LOG P.A. M3	LOG P.A. O1	LOG P.A. O2	LOG P.A. O3	middel LOG PA P1	NORM LOG M1	NORM LOG M2	NORM LOG M3	NORM LOG O1	NORM LOG O2	NORM LOG O3	ttest	average fold increase	highest idot	lowest idot	quant peaks
abl interactor 1-like [Sus scrofa] (Predicted)	tr|F1RTW7|F1RTW7_PIG	KPIDYTVLDDVGHGVK	1	2.01	2.01	3.765	13377044	15921872	17953780	124112296	68746010	89291808	41797461	33017080	40153044	7.12636	7.20199	7.25416	8.09381	7.83725	7.95081	7.62115	7.51874	7.60372	7.19417	1.12505	1.10517	1.10517	1.05935	1.04512	1.05693	0.00187837	2.45417	1	0.9703	1
cytochrome b-c1 complex subunit 2, mitochondrial-like [Sus scrofa] (Predicted)	tr|F1RPD2|F1RPD2_PIG	AIAQGNLSNTDVQAAK	2	4.08	4.08	36.11	1185216	390544	317585	7044538	1277252	959402	214915	184397	168605	6.0738	5.59167	5.50186	6.84785	6.10628	5.982	5.33227	5.26575	5.22687	5.72244	1.19667	1.04536	1.04536	0.931817	0.920193	0.913399	0.0265284	16.3425	0.9999	0.979	1
fumarylacetoacetate hydrolase domain-containing protein 2-like isoform 2 [Sus scrofa] (predicted)	tr|F1SU52|F1SU52_PIG	TFDTFCPLGPALVTK	2	4.01	4.01	10.51	4034197	6562191	21462188	62690556	3074193	34075560	5182467	6706368	5075773	6.60576	6.81705	7.33167	7.7972	6.48773	7.53244	6.71454	6.82649	6.7055	6.91816	1.12706	1.08879	1.08879	0.970567	0.986749	0.969261	0.000829769	5.88521	0.9989	0.9582	1
GABA aminotransferase(4-aminobutyrate aminotransferase, mitochondrial)	sp|P80147|GABT_PIG	IDIPSFDWPIAPFPR	11	19.3	19.3	26.4	9601938	3098117	44114476	64360592	4028094	43444787	2540438	1383528	1015524	6.98236	6.4911	7.64458	7.80862	6.6051	7.63794	6.40491	6.14099	6.00669	7.03935	1.10928	1.08504	1.08504	0.909873	0.87238	0.853302	0.000314101	22.6407	0.9994	0.9952	1
Myelin proteolipid protein	sp|Q712P7|MYPR_PIG	VCGSNLLSICK	4	7.29	7.29	16.25	42876552	137667600	63011396	159608240	144448640	155206416	64179652	85149136	29737840	7.63222	8.13883	7.79942	8.20306	8.15971	8.19091	7.8074	7.93018	7.47331	7.85682	1.04407	1.04252	1.04252	0.993709	1.00934	0.951187	0.0284734	2.56476	0.9997	0.986	1
phosphatidylethanolamine-binding protein 1-like [Sus scrofa] (predicted)	tr|F1RKG8|F1RKG8_PIG	GNDISSGTVLSDYVGSGPPK	3	5.25	5.25	30.48	982275	1700774	4765443	39684216	37201553	40557406	2147823	916304	4230477	5.99223	6.23065	6.6781	7.59862	7.57056	7.60807	6.332	5.96204	6.62639	6.30033	1.20607	1.20757	1.20757	1.00503	0.946306	1.05175	0.00250692	16.1	0.9999	0.979	1
stomatin-like protein 2-like (predicted)	tr|F1SIH5|F1SIH5_PIG	ESLNASIVDAINQAADCWGIR	3	4.14	4.14	18.54	705072	817984	1552514	6800829	564250	3652450	291633	1154407	950673	5.84823	5.91274	6.19104	6.83256	5.75147	6.56258	5.46484	6.06236	5.97803	5.984	1.1418	1.09669	1.09669	0.913241	1.01309	0.999002	0.0169007	4.59693	0.9998	0.9303	1
TNF receptor-associated protein 1 [Sus scrofa]	tr|F1RK45|F1RK45_PIG	DVSEEQHEEFYR	3	6.17	6.17	7.561	137520	18400	470950	1331129	114382	1305699	63110	52261	375422	5.13837	4.26482	5.67297	6.12422	5.05836	6.11584	4.8001	4.71818	5.57452	5.02539	1.21866	1.21699	1.21699	0.95517	0.938869	1.10927	0.0163101	5.60564	1	0.8985	1
tropomodulin-2 [Sus scrofa] (Predicted)	tr|F1RZB5|F1RZB5_PIG	ANDPSLQEVNLNNIK	1	2.17	2.17	4.274	10716856	7741278	2632645	25970140	15669599	15937819	1420520	4715788	1522163	7.03007	6.88881	6.42039	7.41447	7.19506	7.20243	6.15245	6.67355	6.18246	6.77976	1.09362	1.06234	1.06234	0.907473	0.984335	0.9119	0.00690147	7.51815	0.9999	0.8906	1
V-type proton ATPase subunit F-like [Sus scrofa]	tr|F1SMN6|F1SMN6_PIG	LIAVIGDEDTVTGFLLGGIGELNK	3	4	4	30.25	1924087	313862	2643607	4087371	1272665	7431530	241024	635475	481304	6.28422	5.49674	6.4222	6.61144	6.10471	6.87108	5.38206	5.8031	5.68242	6.06772	1.08961	1.1324	1.1324	0.886999	0.956389	0.9365	0.00158008	9.42078	1	0.9939	1

## Sheet: Oligomer binding proteins
Protein name	Accession	peptide	Peptides(95%)	Unused	Total	%Cov(95)	P.A. P1	P.A. P2	P.A. P3	P.A. M1	P.A. M2	P.A. M3	P.A. O1	P.A. O2	P.A. O3	LOG PA P1	LOG P.A. P2	LOG P.A. P3	LOG P.A. M1	LOG P.A. M2	LOG P.A. M3	LOG P.A. O1	LOG P.A. O2	LOG P.A. O3	middel LOG PA P1	NORM LOG M1	NORM LOG M2	NORM LOG M3	NORM LOG O1	NORM LOG O2	NORM LOG O3	ttest	average fold increase		highest idot	lowest idot	quant peaks
14-3-3 protein gamma-like [Sus scrofa]	tr|F2Z4Z1|F2Z4Z1_PIG	ELEAVCQDVLSLLDNYLIK	2	3.77	3.77	15.38	397866	1415206	589998	509836	724293	636368	1439298	4890492	9895353	5.59974	6.15082	5.77085	5.70743	5.85991	5.80371	6.15815	6.68935	6.99543	5.84047	0.977221	0.993706	0.993706	1.05439	1.14535	1.19775	0.0268796	8.67424		0.9999	0.924	1
cAMP-dependent protein kinase catalytic subunit beta	sp|P05383|KAPCB_PIG	ILQAVNFPFLVR	6	11.6	11.6	25.93	21913136	30134148	18691720	9502009	5087899	4921675	27046512	42617052	20477612	7.3407	7.47906	7.27165	6.97782	6.70654	6.69211	7.43211	7.62958	7.31128	7.3638	0.947583	0.908785	0.908785	1.00928	1.03609	0.992867	0.00727282	4.61988	5.38122	0.9997	0.9939	2
cAMP-dependent protein kinase catalytic subunit beta	sp|P05383|KAPCB_PIG	ILQAVNFPFLVR					17821896	29489804	11367250	4475275	4850750	5405149	33972472	41451532	15063109	7.25095	7.46967	7.05566	6.65082	6.68581	6.73281	7.53113	7.61754	7.17791	7.25876	0.916247	0.927542	0.927542	1.03752	1.04943	0.988862	0.00581214	6.14256
Glutamate decarboxylase 2	sp|P48321|DCE2_PIG	CLELAEYLYNIIK	1	2.08	2.08	2.222	12227	19367	11916	19291	12239	13957	500690	469369	761709	4.08732	4.28706	4.07613	4.28535	4.08775	4.14479	5.69957	5.67151	5.88179	4.15017	1.03257	0.998704	0.998704	1.37333	1.36657	1.41724	4.26428e-05	38.0717		0.9984	0.8576	1
40S ribosomal protein S3	sp|Q0Z8U2|RS3_PIG	ELAEDGYSGVEVR	2	4.61	4.61	10.7	1991661	822540	997429	403150	794282	756245	5074788	6345715	2759812	6.29922	5.91516	5.99888	5.60547	5.89997	5.87866	6.70542	6.80248	6.44088	6.07108	0.923306	0.968305	0.968305	1.10448	1.12047	1.06091	0.00365386	7.25827		0.9998	0.976	1
Endoplasmin	sp|Q29092|ENPL_PIG	EESDDEAAVEEEEEEK	2	4.01	4.01	4.104	224278	480416	564756	236427	223375	281319	777439	538859	1356514	5.35079	5.68162	5.75186	5.3737	5.34903	5.4492	5.89067	5.73148	6.13242	5.59475	0.960488	0.973984	0.973984	1.05289	1.02444	1.0961	0.0143295	3.60644		0.9998	0.9956	1
Long chain 3-hydroxyacyl-CoA dehydrogenase	sp|Q29554|ECHA_PIG	TGIEQGSDAGYLSESQK	3	6.61	6.61	5.374	685401	998067	713632	422332	483247	199633	2646882	2014668	2264368	5.83594	5.99916	5.85347	5.62565	5.68417	5.30023	6.42273	6.3042	6.35495	5.89619	0.954116	0.898925	0.898925	1.0893	1.0692	1.07781	0.00111612	6.2666	6.8393	0.9999	0.984	2
Long chain 3-hydroxyacyl-CoA dehydrogenase	sp|Q29554|ECHA_PIG	IPSRPDISSDEDIQYR					818555	1251120	931686	492374	436572	240906	3762856	1342946	3565143	5.91305	6.0973	5.96927	5.6923	5.64006	5.38185	6.57552	6.12806	6.55208	5.99321	0.949791	0.897992	0.897992	1.09716	1.0225	1.09325	0.00638778	7.412
60S ribosomal protein L32	sp|Q6QAT0|RL32_PIG	SYCAEIAHNVSSK	1	2	2	9.63	30479	80079	67400	19710	14155	20615	404538	295005	348132	4.484	4.90352	4.82866	4.29469	4.15091	4.31418	5.60696	5.46983	5.54174	4.73873	0.906296	0.91041	0.91041	1.18322	1.15428	1.16946	6.7116e-06	19.2305		0.999	0.8413	1
ADP/ATP translocase 3	sp|Q6QRN9|ADT3_PIG	DFLAGGIAAAISK	9	12.96	12.96	28.86	9009600	16408190	3521272	4098045	1882444	6163716	338970720	198233200	308509856	6.95471	7.21506	6.5467	6.61258	6.27472	6.78984	8.53016	8.29718	8.48927	6.90549	0.957583	0.983253	0.983253	1.23527	1.20153	1.22935	5.1711e-05	69.6393	66.4123	0.9998	0.9869	2
ADP/ATP translocase 3	sp|Q6QRN9|ADT3_PIG	DFLAGGIAAAISK					6893372	13611095	3252845	4228326	2684614	6194652	326169376	199225408	302812480	6.83843	7.13389	6.51226	6.62617	6.42888	6.79202	8.51344	8.29934	8.48117	6.8282	0.970413	0.994702	0.994702	1.24681	1.21545	1.24208	4.01969e-05	63.1853
Alpha-crystallin B chain	sp|Q7M2W6|CRYAB_PIG	IPADVDPLTITSSLSSDGVLTVNGPR	5	0	6.21	46.29	57338656	28882050	11063994	37068100	32635956	25048472	160749584	92888536	69435728	7.75845	7.46063	7.04391	7.569	7.5137	7.39878	8.20615	7.96796	7.84158	7.421	1.01994	0.997007	0.997007	1.1058	1.07371	1.05668	0.0104744	3.40966		0.9999	0.969	1
Synapsin 1	tr|B7TY10|B7TY10_PIG	QTTAAAAATFSEQVGGGSGGAGR	9	12.52	12.52	22.61	1050896	1548090	1124526	840104	705233	254235	4416933	3201800	3235555	6.02156	6.1898	6.05097	5.92433	5.84833	5.40524	6.64512	6.50539	6.50995	6.08744	0.973206	0.887932	0.887932	1.09161	1.06866	1.06941	0.00551325	6.03159	21.1497	1	0.9978	5
Synapsin 1	tr|B7TY10|B7TY10_PIG	LPSPTSAPQQPASQATQLTQGQGR					466702	910062	538243	395543	334325	134512	2220637	1576692	4821177	5.66904	5.95907	5.73098	5.59719	5.52417	5.12876	6.34648	6.19775	6.68315	5.78636	0.967308	0.886353	0.886353	1.0968	1.0711	1.15498	0.00608802	9.97074
Synapsin 1	tr|B7TY10|B7TY10_PIG	LPSPTSAPQQPASQATQLTQGQGR					466702	910062	493838	406191	242544	112008	2239153	1705075	5367438	5.66904	5.95907	5.69358	5.60873	5.38479	5.04925	6.35008	6.23174	6.72977	5.7739	0.971394	0.874496	0.874496	1.09979	1.0793	1.16555	0.0074003	12.2402
Synapsin 1	tr|B7TY10|B7TY10_PIG	LPSPTSAPQQPASQATQLTQGQGR					54849	18078	36882	7118	19833	10670	1207008	1078910	545236	4.73917	4.25715	4.56681	3.85236	4.29739	4.02816	6.08171	6.03299	5.73658	4.52104	0.852095	0.890981	0.890981	1.3452	1.33442	1.26886	8.6216e-05	75.2546
Synapsin 1	tr|B7TY10|B7TY10_PIG	LPSPTSAPQQPASQATQLTQGQGR					2594596	3458353	5191014	2532097	8399227	3624313	8121733	12585870	12058464	6.41407	6.53887	6.71525	6.40348	6.92424	6.55923	6.90965	7.09988	7.08129	6.55606	0.976726	1.00048	1.00048	1.05393	1.08295	1.08011	0.00279825	2.25109
Chaperonin containing TCP1, subunit 2 (Beta) - Sus scrofa (Pig)	tr|D0G0C8|D0G0C8_PIG	LSSFIGAIAIGDLVK	3	6.02	6.02	8.411	541651	258405	49700	10361	7005	19348	5189427	7532838	4826655	5.73372	5.4123	4.69636	4.0154	3.84541	4.28664	6.71512	6.87696	6.68365	5.28079	0.760379	0.811741	0.811741	1.27161	1.30226	1.26565	1.9023e-05	477.99		0.9981	0.6668	1
nipsnap homolog 1	tr|F1RFF5|F1RFF5_PIG	GWDENVYYTVPLVR	1	2	2	4.93	11304130	7493828	7912922	12255184	3144089	7466365	15446817	20935528	32432520	7.05324	6.8747	6.89834	7.08832	6.49749	6.87311	7.18884	7.32088	7.51098	6.94209	1.02106	0.990063	0.990063	1.03554	1.05456	1.08195	0.0284333	3.00953		0.9997	0.9922	1
neurofilament heavy polypeptide [Sus scrofa] (predicted)	tr|F1RFH3|F1RFH3_PIG	HHQEEVGELLGQIQGSSAAQTQAQAEAR	2	3.66	3.66	7.322	335802	405615	2025835	1338267	682296	495502	1893646	4327596	4237669	5.52608	5.60811	6.3066	6.12654	5.83397	5.69505	6.2773	6.63625	6.62713	5.8136	1.05383	0.979607	0.979607	1.07976	1.1415	1.13994	0.0222677	4.15685		0.9994	0.9776	1
elongation factor Tu, mitochondrial-like	tr|F1RFI1|F1RFI1_PIG	GEETPIIVGSALCALEQR	2	2.2	2.2	3.982	550561	81665	620468	23420	334715	126031	1957818	5179281	3605072	5.74081	4.91204	5.79272	4.36959	5.52468	5.10048	6.29177	6.71427	6.55691	5.48185	0.7971	0.930429	0.930429	1.14775	1.22482	1.19611	0.00366562	22.187		0.9993	0.7744	1
aminoacyl tRNA synthase complex-interacting multifunctional protein 2 isoform 2	tr|F1RFM7|F1RFM7_PIG	SPWLVGNELTVADVVLWSALR	1	2.02	2.02	7.837	5593841	5621826	1023299	1091025	527690	510873	9542976	10005734	2679044	6.74771	6.74988	6.01	6.03783	5.72238	5.70831	6.97968	7.00025	6.42798	6.50253	0.928536	0.87786	0.87786	1.07338	1.07654	0.988535	0.0105626	10.4376		0.9977	0.9333	1
mitochondrial 2-oxoglutarate/malate carrier protein [Sus scrofa] (Predicted)	tr|F1RFX9|F1RFX9_PIG	AVVVNAAQLASYSQSK	4	8	8	14.66	18039706	1596535	580449	11223369	1437988	2074953	30549524	16804648	15091783	7.25623	6.20318	5.76376	7.05012	6.15776	6.31701	7.485	7.22543	7.17874	6.40772	1.10025	0.985843	0.985843	1.16812	1.12761	1.12033	0.0486948	4.23756		0.9996	0.9946	1
stress-70 protein, mitochondrial [Sus scrofa] (Predicted)	tr|F1RGJ3|F1RGJ3_PIG	QAVTNPNNTFYATK	9	14.08	14.08	19.68	916045	1804259	1408965	2562317	2521370	1828190	4428202	3808044	3992282	5.96192	6.2563	6.1489	6.40863	6.40164	6.26202	6.64623	6.5807	6.60122	6.12237	1.04676	1.02281	1.02281	1.08556	1.07486	1.07821	0.00474543	1.76921		0.9996	0.9953	3
stress-70 protein, mitochondrial [Sus scrofa] (Predicted)	tr|F1RGJ3|F1RGJ3_PIG	EQQIVIQSSGGLSK					2670386	3121587	2756402	5483688	6112198	5685123	10384715	7394422	8284350	6.42657	6.49438	6.44034	6.73907	6.7862	6.75474	7.01639	6.8689	6.91826	6.45376	1.04421	1.04664	1.04664	1.08718	1.06433	1.07197	0.0132915	1.50822
stress-70 protein, mitochondrial [Sus scrofa] (Predicted)	tr|F1RGJ3|F1RGJ3_PIG	EQQIVIQSSGGLSK					2668714	3117629	2420377	5798405	6059473	5544524	10464119	7144488	9099773	6.4263	6.49382	6.38388	6.76331	6.78243	6.74386	7.0197	6.85397	6.95903	6.43467	1.05107	1.04805	1.04805	1.09092	1.06516	1.08149	0.0165438	1.53475
vacuolar protein sorting-associated protein 53 homolog [Sus scrofa] (predicted)	tr|F1RHI3|F1RHI3_PIG	AAQTELGQQILADFEEAFPSQGTK	4	8.09	8.09	7.572	960740	3333131	534188	1491653	595395	1334188	55623484	28185352	23157952	5.98261	6.52285	5.72769	6.17367	5.77481	6.12522	7.74526	7.45002	7.3647	6.07772	1.01579	1.00782	1.00782	1.27437	1.22579	1.21175	0.000291137	31.2655		0.9995	0.7296	1
52 kDa Ro protein [Sus scrofa]	tr|F1RHN8|F1RHN8_PIG	VLCWVCSQSR	6	11.47	11.47	11.63	2166292	1916196	1340341	2138106	2679027	1857454	4915224	5991265	2734052	6.33572	6.28244	6.12722	6.33003	6.42798	6.26892	6.69154	6.77752	6.43681	6.24846	1.01305	1.00327	1.00327	1.07091	1.08467	1.03014	0.0294564	2.04365		0.9979	0.9869	1
calcium-binding protein 1-like isoform 2 [Sus scrofa] (Predicted)	tr|F1RJI3|F1RJI3_PIG	EFDTNGDGEISTSELR	1	2.26	2.26	5.213	103560	260067	276184	398471	454632	207179	6979748	1692903	1861080	5.01519	5.41509	5.4412	5.6004	5.65766	5.31635	6.84384	6.22863	6.26977	5.29049	1.05858	1.00489	1.00489	1.29361	1.17733	1.1851	0.00923223	9.93484		0.9868	0.7598	1
T-complex protein 1 subunit gamma	tr|F1RP17|F1RP17_PIG	IPGGIIEDSCVLR	6	10.07	10.07	12.48	2032695	3257970	1686454	1926153	374581	319189	9306158	5701876	6909498	6.30807	6.51295	6.22697	6.28469	5.57355	5.50405	6.96877	6.75602	6.83945	6.34933	0.989819	0.86687	0.86687	1.09756	1.06405	1.07719	0.0151359	8.36572		0.9974	0.9022	3
T-complex protein 1 subunit gamma	tr|F1RP17|F1RP17_PIG	IPGGIIEDSCVLR					1038156	716663	1398973	438506	1035464	1254429	118007040	165470272	49255200	6.01626	5.85531	6.14581	5.64198	6.01514	6.09845	8.07191	8.21872	7.69245	6.0058	0.939422	1.01543	1.01543	1.34402	1.36846	1.28084	0.000721429	121.952	203.64
T-complex protein 1 subunit gamma	tr|F1RP17|F1RP17_PIG	ELGIWEPLAVK					196048	358718	41329	15277	187233	88425	38339416	32196230	12476470	5.29236	5.55475	4.61625	4.18404	5.27238	4.94658	7.58365	7.50781	7.09609	5.15446	0.811732	0.95967	0.95967	1.47128	1.45657	1.37669	0.000796298	285.329
ATP synthase subunit alpha, mitochondrial [Sus scrofa]	tr|F1RPS8|F1RPS8_PIG	TGTAEVSSILEER	8	0	28.01	30.96	12138542	36717108	8541084	15495511	9068441	11157897	134417648	117826320	223696960	7.08417	7.56487	6.93151	7.19021	6.95753	7.04758	8.12846	8.07124	8.34966	7.19352	0.99954	0.979713	0.979713	1.12997	1.12202	1.16072	0.000364124	13.3235	12.5794	0.9999	0.9977	2
ATP synthase subunit alpha, mitochondrial [Sus scrofa]	tr|F1RPS8|F1RPS8_PIG	TGAIVDVPVGEELLGR					3677912	34375596	4330476	14123855	5124480	15880389	213526144	103533424	98696312	6.5656	7.53625	6.63654	7.14995	6.70965	7.20086	8.32945	8.01508	7.9943	6.9128	1.03431	1.04167	1.04167	1.20493	1.15946	1.15645	0.00106681	11.8352
FMR1-interacting protein 2-like [Sus scrofa] (predicted)	tr|F1RQE9|F1RQE9_PIG	DFVSEAYLLTLGK	1	2	2	1.33	8298854	4292488	3835490	6834741	7527342	1818307	19620356	14354000	11732218	6.91902	6.63271	6.58382	6.83472	6.87664	6.25967	7.29271	7.15697	7.06938	6.71185	1.01831	0.932629	0.932629	1.08654	1.06632	1.05327	0.0234671	2.82481		0.9997	0.9556	1
muscle glycogen phosphorylase [Sus scrofa]	tr|F1RQQ8|F1RQQ8_PIG	DFNVGGYIQAVLDR	2	4.08	4.08	2.962	4501588	2502150	1023978	3901977	5463604	273817	13642260	8470141	7265759	6.65337	6.39831	6.01029	6.59128	6.73748	5.43746	7.13489	6.92789	6.86128	6.35399	1.03735	0.855755	0.855755	1.1229	1.09032	1.07984	0.0427967	3.04772		0.9655	0.8415	1
complement C4 precursor [Sus scrofa]	tr|F1RQW2|F1RQW2_PIG	VLSLAQEQVGGSPEK	1	2.33	2.33	0.8581	1742364	2314586	1644482	1644081	1784683	1382152	3246191	3815549	2448380	6.24114	6.36447	6.21603	6.21592	6.25156	6.14056	6.51137	6.58156	6.38888	6.27388	0.990762	0.978749	0.978749	1.03785	1.04904	1.01833	0.00598768	1.97678		1	0.9932	1
glial fibrillary acidic protein [Sus scrofa]	tr|F1RR02|F1RR02_PIG	FADLTDAAAR	8	14.25	14.25	17.58	2605417	4249068	3331316	1965908	2107062	2148891	8408643	5869527	5389574	6.41588	6.62829	6.52262	6.29356	6.32368	6.33221	6.92473	6.7686	6.73155	6.52226	0.964936	0.970862	0.970862	1.06171	1.03777	1.03209	0.00127957	3.16107		0.9986	0.992	1
spectrin alpha chain, brain [Sus scrofa] (predicted)	tr|F1RR78|F1RR78_PIG	ALINADELANDVAGAEALLDR	23	36.89	36.89	13.19	4573796	7658996	1703605	1000899	5592449	1872871	12302382	10274416	7012792	6.66028	6.88417	6.23137	6.00039	6.7476	6.27251	7.08999	7.01176	6.84589	6.59194	0.910262	0.951542	0.951542	1.07555	1.06369	1.03852	0.00229379	3.49502		1	0.9876	1
syntaxin-binding protein 1-like [Sus scrofa] (Predicted)	tr|F1RS11|F1RS11_PIG	DNALLAQLIQDK	4	6.84	6.84	9.144	672531	636853	1886135	470735	2308482	739591	52952068	60428976	41527592	5.82771	5.80404	6.27557	5.67278	6.36333	5.86899	7.72388	7.78125	7.61834	5.96911	0.950356	0.983228	0.983228	1.29398	1.30359	1.27629	1.93667e-05	44.023	23.1199	0.9995	0.9094	2
syntaxin-binding protein 1-like [Sus scrofa] (Predicted)	tr|F1RS11|F1RS11_PIG	AIVPILLDANVSTYDK					5639722	5434560	3401543	7162717	5606471	3617902	16692857	7558885	12073246	6.75126	6.73516	6.53168	6.85508	6.74869	6.55846	7.22253	6.87846	7.08182	6.6727	1.02733	0.982879	0.982879	1.0824	1.03084	1.06131	0.0453818	2.21668
78 kDa glucose-regulated protein [Sus scrofa] (predicted)	tr|F1RS36|F1RS36_PIG	IEIESFYEGEDFSETLTR	10	17.4	17.4	20.57	24580520	13765418	9897748	12966086	11591481	8189159	47498172	33417176	25153490	7.39059	7.13879	6.99554	7.11281	7.06414	6.91324	7.67668	7.52397	7.4006	7.17497	0.991336	0.963521	0.963521	1.06992	1.04864	1.03145	0.00596318	3.23907	2.77312	1	0.9974	3
78 kDa glucose-regulated protein [Sus scrofa] Predicted)	tr|F1RS36|F1RS36_PIG	NQLTSNPENTVFDAK					4619209	3275376	2416531	3840631	4985908	3021160	9426056	12198568	4948607	6.66457	6.51526	6.38319	6.5844	6.69774	6.48017	6.97433	7.08631	6.69448	6.52101	1.00972	0.993738	0.993738	1.06952	1.08669	1.0266	0.0294276	2.2429
78 kDa glucose-regulated protein [Sus scrofa] Predicted)	tr|F1RS36|F1RS36_PIG	IEIESFYEGEDFSETLTR					2911484	2691776	1978198	1806881	2388778	746092	4923953	3401294	5696400	6.46411	6.43004	6.29627	6.25693	6.37818	5.87279	6.69231	6.53164	6.7556	6.39681	0.978133	0.918082	0.918082	1.0462	1.02108	1.05609	0.0102983	2.83738
3-hydroxyacyl-CoA dehydrogenase type-2-like	tr|F1RUI1|F1RUI1_PIG	GLVAIITGGASGLGLATAER	4	5.27	5.27	24.14	1948303	2013714	10604556	940233	1588658	1721621	5150834	6733661	13890576	6.28966	6.304	7.02549	5.97324	6.20103	6.23594	6.71188	6.82825	7.14272	6.53972	0.913378	0.953549	0.953549	1.02633	1.04412	1.09221	0.00869725	6.06399		0.9991	0.7666	1
pyruvate carboxylase, mitochondrial [Sus scrofa]	tr|F1RUV6|F1RUV6_PIG	ADFAQACQDAGVR	3	0	4.01	6.452	160022	650152	242599	242599	160022	650152	2804971	2198167	2824439	5.20418	5.81301	5.38489	5.38489	5.20418	5.81301	6.44793	6.34206	6.45093	5.46736	0.984916	1.06322	1.06322	1.17935	1.15999	1.1799	0.0072199	7.4352		0.9982	0.8017	1
mitochondrial glutamate carrier 1-like [Sus scrofa] (Predicted)	tr|F1RYY8|F1RYY8_PIG	LINGGIAGLIGVTCVFPIDLAK	6	11.43	11.43	24.22	1219263	2437545	1548583	329816	427744	230546	38757768	10894257	14626509	6.0861	6.38695	6.18993	5.51827	5.63118	5.36276	7.58836	7.0372	7.16514	6.22099	0.88704	0.862042	0.862042	1.2198	1.1312	1.15177	0.000448256	65.0523	49.0624	0.999	0.845	3
mitochondrial glutamate carrier 1-like [Sus scrofa] (Predicted)	tr|F1RYY8|F1RYY8_PIG	GANEDTYSGILDCAR					2764703	2376983	1931211	879210	739048	477696	27075852	33337124	26375782	6.44165	6.37603	6.28583	5.94409	5.86867	5.67915	7.43258	7.52293	7.42121	6.36783	0.933456	0.89185	0.89185	1.16721	1.18139	1.16542	5.60573e-05	41.4078
mitochondrial glutamate carrier 1-like [Sus scrofa] (Predicted)	tr|F1RYY8|F1RYY8_PIG	LSAQGAAQPSVEAPATPR					1655948	2137920	1833047	630554	784723	995020	33449998	29610040	35104828	6.21905	6.32999	6.26317	5.79972	5.89472	5.99783	7.5244	7.47144	7.54537	6.27074	0.924887	0.95648	0.95648	1.19992	1.19148	1.20327	2.21993e-05	40.7273
ribosomal protein, large, P2 [Sus scrofa]	tr|F1RYZ0|F1RYZ0_PIG	LASVPSGGAVAVAAAPGSAAPAAGSAPAAAEEK	6	9.34	9.34	62.61	243670	865900	378215	105263	112617	195025	1253910	2027420	1086402	5.3868	5.93747	5.57774	5.02228	5.0516	5.29009	6.09827	6.30694	6.03599	5.634	0.891422	0.938958	0.938958	1.0824	1.11944	1.07135	0.00145111	10.5781		0.9998	0.9386	1
dynein 1 intermediate chain 2 [Sus scrofa]	tr|F1S087|F1S087_PIG	EAVTSVQEESDLEK	1	2.09	2.09	5.034	182520	283734	437155	68970	105000	61598	1066416	514587	746845	5.26131	5.45291	5.64064	4.83866	5.02119	4.78957	6.02793	5.71146	5.87323	5.45162	0.887564	0.878559	0.878559	1.10571	1.04766	1.07734	0.000329381	9.88185		0.9998	0.9006	1
ATP-citrate synthase isoform 2 [Sus scrofa]	tr|F1S0N1|F1S0N1_PIG	DLVSSLTSGLLTIGDR	1	0	1.18	1.467	443993	91465	203540	29139	120729	205974	6096871	13481058	1012637	5.64738	4.96125	5.30865	4.46447	5.08181	5.31381	6.78511	7.12972	6.00545	5.30576	0.841439	1.00152	1.00152	1.27882	1.34377	1.13187	0.0211108	57.8643		1	0.9029	1
2',3'-cyclic-nucleotide 3'-phosphodiesterase [Sus scrofa] (Predicted)	tr|F1S0P3|F1S0P3_PIG	LDEDLAACCR	6	9.63	9.63	19.05	3034957	4324966	3661150	1665495	1641283	259261	6996399	12996941	13953470	6.48215	6.63598	6.56362	6.22154	6.21518	5.41374	6.84487	7.11384	7.14468	6.56058	0.948322	0.825191	0.825191	1.04333	1.08433	1.08903	0.00909138	9.51947	6.88347	0.9986	0.9871	2
2',3'-cyclic-nucleotide 3'-phosphodiesterase [Sus scrofa] (Predicted)	tr|F1S0P3|F1S0P3_PIG	AHITLGCAGDVEAVQTGLDLLEIVR					22942252	17693562	10521661	20182072	8589485	5512874	85985440	28618094	31018140	7.36064	7.24782	7.02208	7.30497	6.93397	6.74138	7.93442	7.45664	7.49162	7.21018	1.01315	0.934981	0.934981	1.10045	1.03418	1.03903	0.0451717	4.24746
transmembrane protein 33 [Sus scrofa]	tr|F1S4G6|F1S4G6_PIG	ALLANALTSALR	1	2.71	2.71	4.878	182748	908286	24052	7666	8425	9423	3326101	2063488	4778403	5.26185	5.95822	4.38115	3.88457	3.92557	3.97419	6.52194	6.3146	6.67928	5.20041	0.746974	0.764207	0.764207	1.25412	1.21425	1.28438	1.99904e-05	398.526		0.9987	0.895	1
dynamin-2-like [Sus scrofa] (predicted)	tr|F1S593|F1S593_PIG	IEGSGDQVDTLELSGGAR	1	2	2	3.441	255361	60235	108471	24543	144557	87528	5652631	5635171	5093617	5.40715	4.77985	5.03531	4.38993	5.16004	4.94215	6.75225	6.75091	6.70703	5.07411	0.865163	0.973994	0.973994	1.33073	1.33046	1.32181	0.000429995	63.8333		0.9997	0.7842	1
seryl-tRNA synthetase, cytoplasmic [Sus scrofa] (Predicted)	tr|F1S5Z3|F1S5Z3_PIG	ELVSCSNCTDYQAR	1	2.1	2.1	2.607	9685	60235	9685	2582	2582	2582	722155	933997	367837	3.9861	4.77985	3.9861	3.41196	3.41196	3.41196	5.85863	5.97035	5.56566	4.25068	0.802684	0.802684	0.802684	1.37828	1.40456	1.30936	3.85717e-05	261.295		0.9987	0.6514	1
plasma membrane calcium-transporting ATPase 4-like [Sus scrofa] (Predicted)	tr|F1S6B3|F1S6B3_PIG	TNPVEGLSGNPADLEK	3	5.25	5.25	2.399	910017	2436960	873438	568711	739741	396358	4245148	3131320	2778050	5.95905	6.38685	5.94123	5.75489	5.86908	5.59809	6.62789	6.49573	6.44374	6.09571	0.944089	0.918365	0.918365	1.0873	1.06562	1.05709	0.000324834	5.95639		0.9986	0.9907	1
tubulin beta-3 chain-like [Sus scrofa] (Predicted)	tr|F1S6M7|F1S6M7_PIG	FWEVISDEHGIDPSGNYVGDSDLQLER	18	23.81	23.81	30.44	100755	214123	393093	719446	374408	374408	15829304	11452700	2325281	5.00327	5.33066	5.5945	5.857	5.57335	5.57335	7.19946	7.05891	6.36648	5.30948	1.10312	1.0497	1.0497	1.35596	1.32949	1.19908	0.011682	20.1649	14.6783	0.9998	0.9831	5
tubulin beta-3 chain-like [Sus scrofa] (Predicted)	tr|F1S6M7|F1S6M7_PIG	FWEVISDEHGIDPSGNYVGDSDLQLER					3730126	3863059	8664031	9508105	3964206	1357932	117430464	100197712	40622328	6.57172	6.58693	6.93772	6.97809	6.59816	6.13288	8.06978	8.00086	7.60876	6.69879	1.04169	0.91552	0.91552	1.20466	1.19437	1.13584	0.00947771	17.4138
tubulin beta-3 chain-like [Sus scrofa] (Predicted)	tr|F1S6M7|F1S6M7_PIG	SGAFGHLFRPDNFIFGQSGAGNNWAK					1310275	275106	106673	422504	2570839	1422160	13128008	22788760	6561272	6.11736	5.4395	5.02805	5.62583	6.41007	6.15295	7.1182	7.35772	6.81699	5.52831	1.01764	1.11299	1.11299	1.28759	1.33092	1.23311	0.00888892	9.6202
tubulin beta-3 chain-like [Sus scrofa] (Predicted)	tr|F1S6M7|F1S6M7_PIG	ECENCDCLQGFQLTH					815741	512201	846576	521413	1107318	744615	10125164	13159287	4043359	5.91155	5.70944	5.92767	5.71718	6.04427	5.87193	7.0054	7.11923	6.60674	5.84955	0.977371	1.00383	1.00383	1.1976	1.21706	1.12944	0.00264214	11.5145
tubulin beta-3 chain-like [Sus scrofa] (predicted)	tr|F1S6M7|F1S6M7_PIG	FWEVISDEHGIDPSGNYVGDSDLQLER					6583379	9047358	603487	2022177	1414364	150597	115402312	69630768	182414416	6.81845	6.95652	5.78067	6.30582	6.15056	5.17782	8.06221	7.8428	8.26106	6.51855	0.967366	0.794321	0.794321	1.23681	1.20315	1.26732	0.00318024	102.435
LETM1 and EF-hand domain-containing protein 1, mitochondrial [Sus scrofa] (Predicted)	tr|F1S6V4|F1S6V4_PIG	LAEDAPNFDGPAAEGQPGQK	1	2.7	2.7	2.051	52980	40671	17598	34967	2434	45389	1990523	2194928	806879	4.72411	4.60928	4.24546	4.54366	3.38632	4.65695	6.29897	6.34142	5.90681	4.52629	1.00384	1.02887	1.02887	1.39164	1.40102	1.305	0.000402074	60.3011		0.9996	0.6288	1
tenascin-R [Sus scrofa] (Predicted)	tr|F1S706|F1S706_PIG	AGFGNLEDEFWLGLDNIHR	4	6.01	6.01	4.639	1146957	320374	952922	278604	246117	824948	3715175	3972887	3001713	6.05955	5.50566	5.97906	5.44499	5.39114	5.91643	6.56998	6.59911	6.47737	5.84809	0.931071	1.01169	1.01169	1.12344	1.12842	1.1076	0.00808712	7.92029		0.9998	0.7931	1
alpha-internexin [Sus scrofa] (Predicted)	tr|F1S847|F1S847_PIG	SPASDGLDLSQAAAR	4	8.02	8.02	11.62	448644	211212	534471	439568	347288	524665	1360740	741484	1289738	5.6519	5.32472	5.72792	5.64303	5.54069	5.71988	6.13378	5.8701	6.1105	5.56818	1.01344	1.02724	1.02724	1.10158	1.05422	1.0974	0.0174878	2.58628		0.9995	0.9888	3
dynein cytoplasmic 1 heavy chain 1-like [Sus scrofa] (Predicted)	tr|F1S9Y5|F1S9Y5_PIG	ILDDDTIITTLENLK					110040	41146	155131	13172	5093	38610	18988296	18460184	8154830	5.04155	4.61433	5.1907	4.11965	3.70697	4.5867	7.27849	7.26624	6.91141	4.94886	0.832445	0.92682	0.92682	1.47074	1.46826	1.39657	0.000158569	801.816
dynein cytoplasmic heavy polypeptide-like protein [Sus scrofa]	tr|F1S9Y7|F1S9Y7_PIG	FYFVGDEDLLEIIGNSK					210389	34890	52184	202476	13530	40037	4340666	10139762	1174791	5.32302	4.5427	4.71754	5.30637	4.1313	4.60246	6.63756	7.00603	6.06996	4.86109	1.0916	0.946797	0.946797	1.36545	1.44125	1.24868	0.00849318	61.1429	33.04
dynein cytoplasmic heavy polypeptide-like protein [Sus scrofa]	tr|F1S9Y7|F1S9Y7_PIG	FYFVGDEDLLEIIGNSK	7	11.69	11.69	5.214	5729311	1626229	238017	2606528	1195205	502443	6437068	7998951	6814159	6.7581	6.21118	5.37661	6.41606	6.07744	5.70109	6.80869	6.90303	6.83341	6.1153	1.04918	0.932266	0.932266	1.11339	1.12881	1.11743	0.019311	4.93711		0.9998	0.6191	1
mitochondrial import inner membrane translocase subunin [Sus scrofa] (predicted)	tr|F1SA66|F1SA66_PIG	EIDESVLGQTGPYR	1	2.56	2.56	2.423	237377	653144	640168	477936	2716848	732865	3459099	5852945	2008579	5.37544	5.81501	5.80629	5.67937	6.43407	5.86502	6.53896	6.76737	6.30289	5.66558	1.00243	1.0352	1.0352	1.15416	1.19447	1.11249	0.00767786	2.88229		1	0.9075	1
A-kinase anchor protein 5-like [Sus scrofa] (Predicted)	tr|F1SA75|F1SA75_PIG	TSEQYETLLIETASSLVK	2	3.5	3.5	6.792	742740	2164115	6024346	392325	1016632	866507	3357923	6638126	9940616	5.87084	6.33528	6.77991	5.59365	6.00716	5.93777	6.52607	6.82205	6.99741	6.32868	0.883857	0.938233	0.938233	1.03119	1.07796	1.10567	0.00587221	8.76158		0.9999	0.9082	1
hypoxia up-regulated protein 1 [Sus scrofa] (Predicted)	tr|F1SAI8|F1SAI8_PIG	VESVFETLVEDSPEEESTLTK	4	9.26	9.26	6.7	21117946	7569157	6593552	7224143	9686037	2765210	61721796	24898300	28299004	7.32465	6.87905	6.81912	6.85879	6.98615	6.44173	7.79044	7.39617	7.45177	7.00761	0.978763	0.919248	0.919248	1.11171	1.05545	1.06338	0.00652973	5.84075	4.2085	0.9999	0.9582	2
hypoxia up-regulated protein 1 [Sus scrofa] (Predicted)	tr|F1SAI8|F1SAI8_PIG	LYQPEYQEVSTEEQR					9607089	5868175	5051625	13746550	4736529	5160473	17720212	20839100	22352432	6.98259	6.7685	6.70343	7.13819	6.67546	6.71269	7.24847	7.31888	7.34932	6.81818	1.04694	0.984529	0.984529	1.06311	1.07344	1.0779	0.0358112	2.57625
T-complex protein 1 subunit alpha [Sus scrofa]	tr|F1SB63|F1SB63_PIG	EVGDGTTSVVIIAAELLK	2	4.76	4.76	6.115	50096	58963	20446	102297	22467	48105	22355464	36450108	5645717	4.6998	4.77058	4.31061	5.00986	4.35155	4.68219	7.34938	7.5617	6.75172	4.59366	1.0906	1.01927	1.01927	1.5999	1.64612	1.46979	0.000796747	372.833		0.9994	0.7732	1
synaptic vesicle glycoprotein 2A [Sus scrofa] (Predicted)	tr|F1SDF9|F1SDF9_PIG	GEGAQDEEEGGASSDATEGHDEDDEIYEGEYQGIPR	4	6.02	6.02	10.92	227677	386945	138902	73646	138102	105281	1120073	796536	784282	5.35732	5.58765	5.14271	4.86715	5.1402	5.02235	6.04925	5.90121	5.89447	5.36256	0.907617	0.936558	0.936558	1.12805	1.10045	1.09919	0.000173072	8.51938		0.9985	0.9801	1
S100 calcium binding protein A14 [Sus scrofa]	tr|F1SFV3|F1SFV3_PIG	SANAEDAQEFSDVER	2	4	4	28.85	1526763	2626886	2219009	1362444	1766488	578245	4510143	2915126	4681707	6.18377	6.41944	6.34616	6.13432	6.24711	5.76211	6.65419	6.46466	6.6704	6.31646	0.971164	0.912238	0.912238	1.05347	1.02346	1.05604	0.0072151	3.26582		0.9997	0.9961	3
S100 calcium binding protein A14 [Sus scrofa]	tr|F1SFV3|F1SFV3_PIG	SANAEDAQEFSDVER					1526975	2626886	2219009	1353316	1719354	504514	4472413	2873700	5054918	6.18383	6.41944	6.34616	6.1314	6.23537	5.70287	6.65054	6.45844	6.70371	6.31648	0.970699	0.902857	0.902857	1.05289	1.02248	1.06131	0.00925089	3.4667
keratin, type II cytoskeletal 75-like [Sus scrofa] (Predicted)	tr|F1SGI7|F1SGI7_PIG	SLDLDSIIAEVK					68123104	104284512	28712312	27479692	281786528	65219792	122320416	167517344	117231216	7.83329	8.01822	7.45807	7.43901	8.44992	7.81438	8.0875	8.22406	8.06904	7.76986	0.957419	1.00573	1.00573	1.04088	1.05846	1.03851	0.0311504	1.08701
excitatory amino acid transporter 2-like isoform 1 [Sus scrofa] (Predicted)	tr|F1SHF9|F1SHF9_PIG	SADCSVEEEAWK	2	2.83	2.83	10.92	5721642	11735033	9603946	4846803	5642921	2612668	30855280	23151604	32736576	6.75752	7.06948	6.98245	6.68546	6.7515	6.41708	7.48933	7.36458	7.51503	6.93648	0.96381	0.92512	0.92512	1.0797	1.06172	1.08341	0.00070737	6.62043		0.9999	0.9979	1
sorting nexin 6 [Sus scrofa]	tr|F1SHH3|F1SHH3_PIG	DVLQAETSQQLCCQK	2	4	4	6.5	30133	14646	13579	16129	6694	16857	2771396	3121812	1279746	4.47904	4.16572	4.13287	4.20761	3.82569	4.22678	6.4427	6.49441	6.10712	4.25921	0.987885	0.992386	0.992386	1.51265	1.52479	1.43386	6.25706e-05	180.77		0.9994	0.6079	1
reticulocalbin 2, EF-hand calcium binding domain	tr|F1SJ93|F1SJ93_PIG	LSEAEILENQDLFLTSEATDYGR	6	11.14	11.14	14.61	1061743	913972	497941	1096950	611783	369642	1740718	3201531	2111677	6.02602	5.96093	5.69718	6.04019	5.7866	5.56778	6.24073	6.50536	6.32463	5.89471	1.02468	0.944539	0.944539	1.0587	1.10359	1.07293	0.0228843	3.39396		0.999	0.861	3
reticulocalbin 2, EF-hand calcium binding domain precursor [Sus scrofa]	tr|F1SJ93|F1SJ93_PIG	LSEAEILENQDLFLTSEATDYGR					1920509	69529	160053	1130728	158822	652006	2750654	10018268	2236966	6.28342	4.84217	5.20426	6.05336	5.20091	5.81425	6.43944	7.00079	6.34966	5.44328	1.11208	1.06815	1.06815	1.18301	1.28613	1.16651	0.0325297	7.72879
reticulocalbin 2, EF-hand calcium binding domain precursor [Sus scrofa]	tr|F1SJ93|F1SJ93_PIG	NGDGFVSLEEFLGDYR					317762	2007188	69388	173389	18672	1537	18896926	43129840	7924385	5.5021	6.30259	4.84128	5.23902	4.27119	3.18667	7.27639	7.63478	6.89897	5.54866	0.944196	0.574314	0.574314	1.31138	1.37597	1.24336	0.00900192	361.322
reticulocalbin 2, EF-hand calcium binding domain precursor [Sus scrofa]	tr|F1SJ93|F1SJ93_PIG	DPTASEDPEWILVEK					559894	381267	468142	33553	373160	79458	23766094	21762462	12722838	5.74811	5.58123	5.67038	4.52573	5.5719	4.90014	7.37596	7.33771	7.10458	5.66657	0.798672	0.864745	0.864745	1.30166	1.29491	1.25377	7.80407e-05	119.817
reticulocalbin 2, EF-hand calcium binding domain precursor [Sus scrofa]	tr|F1SJ93|F1SJ93_PIG	LSEAEILENQDLFLTSEATDYGR					13338292	4128215	1559022	10650707	6438570	2275219	108777808	123264560	83000064	7.1251	6.61576	6.19285	7.02738	6.80879	6.35702	8.03654	8.09084	7.91908	6.64457	1.05761	0.956724	0.956724	1.20949	1.21766	1.19181	0.00331602	16.2691	15.1846
reticulocalbin 2, EF-hand calcium binding domain precursor [Sus scrofa]	tr|F1SJ93|F1SJ93_PIG	QLHDEYFYHDEL					4387679	1960434	675736	7806072	908080	1496889	60278528	84335280	52431032	6.64223	6.29235	5.82978	6.89243	5.95812	6.17519	7.78016	7.92601	7.71959	6.25479	1.10195	0.987274	0.987274	1.24387	1.26719	1.23419	0.00483552	19.2972
reticulocalbin 2, EF-hand calcium binding domain precursor [Sus scrofa]	tr|F1SJ93|F1SJ93_PIG	LSEAEILENQDLFLTSEATDYGR					13338292	1218276	5612089	10865854	6572747	11286094	97495880	121928256	67464592	7.1251	6.08575	6.74912	7.03606	6.81775	7.05254	7.98899	8.0861	7.82908	6.65332	1.05753	1.06	1.06	1.20075	1.21535	1.17672	0.000254334	9.98753
T-complex protein 1 subunit eta [Sus scrofa]	tr|F1SLF6|F1SLF6_PIG	SQDAEVGDGTTSVTLLAAEFLK	4	7.97	7.97	12.36	253963	217167	35711	6306	51005	499110	27171608	36218444	10412572	5.40477	5.33679	4.5528	3.79975	4.70761	5.6982	7.43412	7.55893	7.01756	5.09812	0.745324	1.1177	1.1177	1.45821	1.48269	1.3765	0.0254641	132.638		0.9999	0.5116	1
complement C5 precursor [Sus scrofa]	tr|F1SME1|F1SME1_PIG	ALVEGVDQLLTDYEIK	3	0	2.03	1.939	5879818	1030255	10537335	824859	2068739	887603	21719236	35106792	13935696	6.76936	6.01294	7.02273	5.91638	6.31571	5.94822	7.33684	7.54539	7.14413	6.60168	0.896193	0.901016	0.901016	1.11136	1.14295	1.08217	0.00027008	18.7141		0.9964	0.8363	1
heat shock 60 kDa protein 1 [Sus scrofa]	tr|F1SMZ7|F1SMZ7_PIG	LVQDVANNTNEEAGDGTTTATVLAR	10	20.09	20.09	25.65	463479	195905	418457	161285	692544	123690	12333642	5843771	3811681	5.66603	5.29205	5.62165	5.20759	5.84045	5.09233	7.09109	6.76669	6.58112	5.52658	0.942282	0.921427	0.921427	1.28309	1.22439	1.19081	0.000397828	22.4948		0.9999	0.9939	1
excitatory amino acid transporter 1 [Sus scrofa]	tr|F1SNA0|F1SNA0_PIG	KPYQLIAQESEIEKPIDSETK	3	6.07	6.07	10.33	377109	859574	279189	441527	174137	181409	571175	2020796	1400621	5.57647	5.93428	5.4459	5.64496	5.24089	5.25866	5.75677	6.30552	6.14632	5.65222	0.998716	0.930371	0.930371	1.0185	1.11558	1.08742	0.0303931	5.00907		1	0.9997	2
excitatory amino acid transporter 1 [Sus scrofa]	tr|F1SNA0|F1SNA0_PIG	TTTNVLGDSLGAGIVEHLSR					13162210	14066569	6432836	5577797	18676340	1574434	53371472	12993559	19893102	7.11933	7.14819	6.8084	6.74646	7.27129	6.19712	7.72731	7.11373	7.2987	7.02531	0.960309	0.882114	0.882114	1.09992	1.01259	1.03892	0.0179165	3.33964
T-complex protein 1 subunit delta-like [Sus scrofa] (Predicted)	tr|F1SQN1|F1SQN1_PIG	LGGTIDDCELVEGLVLTQK	6	9.32	9.32	19.11	3306314	4389528	4429395	2011603	3180339	712885	39153140	20804484	7241814	6.51934	6.64242	6.64634	6.30354	6.50247	5.85302	7.59277	7.31816	6.85985	6.6027	0.954691	0.886458	0.886458	1.14995	1.10836	1.03895	0.00865521	11.3804		0.9994	0.8452	1
microtubule-associated protein 6 [Sus scrofa] (Predicted)	tr|F1SUM1|F1SUM1_PIG	YSEATEHPGAPPPLQQPAQPAPAPPSAR	1	0	1.51	2.233	238685	55586	186641	75670	70021	86475	2580525	3771529	1368095	5.37783	4.74497	5.27101	4.87892	4.84523	4.93689	6.41171	6.57652	6.13612	5.13127	0.950823	0.962119	0.962119	1.24954	1.28166	1.19583	0.000359736	33.2527	28.1349	1	0.8022	2
microtubule-associated protein 6 [Sus scrofa] (Predicted)	tr|F1SUM1|F1SUM1_PIG	YSEATEHPGAPPPLQQPAQPAPAPPSAR					345423	519455	587905	132634	104868	90256	2861781	2500268	2181988	5.53835	5.71555	5.76931	5.12265	5.02064	4.95548	6.45664	6.39799	6.33885	5.6744	0.902766	0.873304	0.873304	1.13785	1.12752	1.1171	2.90439e-05	23.0171
tyrosine 3-monooxygenase tryptophan 5-monooxygenase activation protein [Sus scrofa]	tr|F2Z558|F2Z558_PIG	TAFDEAIAELDTLSEESYK	4	8	8	22.45	8386979	3537482	7858359	12089750	4591442	14122078	16932262	22887762	16817734	6.92361	6.54869	6.89533	7.08242	6.66195	7.1499	7.22871	7.3596	7.22577	6.78921	1.04319	1.05313	1.05313	1.06474	1.08401	1.0643	0.043836	1.83869		0.9997	0.9908	1
solute carrier family 25, member 5 [Sus scrofa]	tr|F2Z565|F2Z565_PIG	AAYFGIYDTAK	8	15.25	15.25	30.54	848198	1447729	900332	80076	276797	540144	17117922	12343749	9708551	5.9285	6.16069	5.9544	4.9035	5.44216	5.73251	7.23345	7.09145	6.98715	6.01453	0.815276	0.95311	0.95311	1.20266	1.17905	1.16171	0.00446802	43.6672		0.997	0.9998	1
40S ribosomal protein S5-like isoform 2 [Sus scrofa] (predicted)	tr|F2Z5E6|F2Z5E6_PIG	TIAECLADELINAAK	5	4.1	4.1	23.53	33174808	17677728	21326818	31876544	17670588	11141177	181855888	50970232	89348344	7.52081	7.24743	7.32893	7.50347	7.24725	7.04693	8.25973	7.70732	7.95109	7.36572	1.0187	0.95672	0.95672	1.12137	1.04638	1.07947	0.0247767	5.30867		0.9999	0.9912	1
alpha-centractin [Sus scrofa] (Predicted)	tr|F2Z5G5|F2Z5G5_PIG	DQLQTFSEEHPVLLTEAPLNPR	6	11.5	11.5	25.27	579089	287312	505498	782326	131042	41720	4805458	8356129	5713630	5.76275	5.45835	5.70372	5.89339	5.11741	4.62034	6.68173	6.92201	6.75691	5.64161	1.04463	0.818977	0.818977	1.18437	1.22696	1.19769	0.015484	19.7628		0.9972	0.5428	1
V-type proton ATPase subunit d 1-like [Sus scrofa] (predicted)	tr|F2Z5H6|F2Z5H6_PIG	LAFLNQFHFGVFYAFVK	8	9.51	9.51	24.5	11893919	3692784	4295404	7439760	6294156	4034990	15354908	10302615	9439847	7.07532	6.56735	6.633	6.87156	6.79894	6.60584	7.18625	7.01295	6.97496	6.75856	1.01672	0.977404	0.977404	1.06328	1.03764	1.03202	0.0296709	1.97521		0.9999	0.9975	1
tubulin beta-4 chain-like [Sus scrofa] (predicted)	tr|F2Z5K5|F2Z5K5_PIG	GHYTEGAELVDAVLDVVR	20	25.99	25.99	40.32	39389544	18899682	25572068	23481544	11790761	7661406	85954448	53283060	50183036	7.59538	7.27645	7.40777	7.37073	7.07154	6.88431	7.93427	7.72659	7.70056	7.42653	0.992485	0.926988	0.926988	1.06837	1.0404	1.0369	0.0141869	4.41193	9.3678	0.9996	0.9975	6
tubulin beta-4 chain-like [Sus scrofa] (Predicted)	tr|F2Z5K5|F2Z5K5_PIG	INVYYNEATGGNYVPR					2816357	1673181	3020799	1406084	1729028	1240847	14603014	25449472	9281900	6.44969	6.22354	6.48012	6.14801	6.2378	6.09372	7.16444	7.40568	6.96764	6.38445	0.962966	0.954462	0.954462	1.12217	1.15996	1.09134	0.00112852	11.274
tubulin beta-4 chain-like [Sus scrofa] (Predicted)	tr|F2Z5K5|F2Z5K5_PIG	GHYTEGAELVDAVLDVVR					3771764	1614240	2388344	2659162	1030231	1467742	10822799	24634320	6205273	6.57654	6.20797	6.3781	6.42474	6.01293	6.16665	7.03434	7.39154	6.79276	6.38754	1.00583	0.965419	0.965419	1.10126	1.15718	1.06344	0.0134023	8.07859
tubulin beta-4 chain-like [Sus scrofa] (Predicted)	tr|F2Z5K5|F2Z5K5_PIG	INVYYNEATGGNYVPR					2781779	1843999	3216020	1472152	2419614	1287530	14312510	22671302	8339488	6.44432	6.26576	6.50732	6.16795	6.38375	6.10976	7.15572	7.35548	6.92114	6.4058	0.96287	0.953785	0.953785	1.11707	1.14825	1.08045	0.00132936	8.75086
tubulin beta-4 chain-like [Sus scrofa] (Predicted)	tr|F2Z5K5|F2Z5K5_PIG	INVYYNEATGGNYVPR					9309868	11551880	7152133	3973725	3444204	2010551	34719200	24416110	30127652	6.96894	7.06265	6.85444	6.5992	6.53709	6.30332	7.54057	7.38768	7.47897	6.96201	0.947887	0.905387	0.905387	1.0831	1.06114	1.07425	0.000592207	9.46738
tubulin beta-4 chain-like [Sus scrofa] (Predicted)	tr|F2Z5K5|F2Z5K5_PIG	GHYTEGAELVDAVLDVVR					2304960	2308012	1398089	519187	1083722	602527	11591521	5585922	10814197	6.36266	6.36324	6.14553	5.71532	6.03492	5.77998	7.06414	6.74709	7.03399	6.29048	0.908567	0.918845	0.918845	1.12299	1.07259	1.1182	0.000324321	12.6921
signal recognition particle 54 kDa protein [Sus scrofa] (Predicted)	tr|F2Z5M9|F2Z5M9_PIG	DVQELLTQYTK	3	6.02	6.02	7.937	742203	614768	2157833	1909641	658623	1037504	19591574	34111188	11470534	5.87052	5.78871	6.33402	6.28095	5.81864	6.01599	7.29207	7.5329	7.05958	5.99775	1.04722	1.00304	1.00304	1.2158	1.25595	1.17704	0.00185566	18.0747		0.9999	0.9375	1
tubulin alpha-4A chain [Sus scrofa] (Predicted)	tr|F2Z5S8|F2Z5S8_PIG	TIGGGDDSFTTFFCETGAGK	11	15.51	15.51	28.57	2401582	2415732	6674850	8339020	2296335	3114344	34371128	38358988	15238193	6.3805	6.38305	6.82444	6.92112	6.36104	6.49337	7.53619	7.58387	7.18293	6.52933	1.06	0.994492	0.994492	1.15421	1.16151	1.1001	0.0138144	6.39784		0.9998	0.9947	1
neuronal migration protein doublecortin-like [Sus scrofa] (Predicted)	tr|I3L5C8|I3L5C8_PIG	SFEALLADLTR		NA	NA	NA	286381	147048	50237	47469	7565	52385	2603738	1729796	3112712	5.45694	5.16746	4.70102	4.67641	3.87881	4.71921	6.4156	6.23799	6.49314	5.10848	0.915422	0.923799	0.923799	1.25587	1.22111	1.27105	2.60802e-05	69.3196				2
neuronal migration protein doublecortin-like [Sus scrofa] (Predicted)	tr|I3L5C8|I3L5C8_PIG	SFEALLADLTR					120471	86094	59991	12884	41790	45611	1378822	1488462	761179	5.08088	4.93497	4.77809	4.11005	4.62107	4.65907	6.13951	6.17274	5.88149	4.93131	0.83346	0.944793	0.944793	1.245	1.25174	1.19268	0.00149025	36.1815	52.7506	0.9963	0.9241
calcium-binding mitochondrial carrier protein Aralar2 [Sus scrofa] (predicted)	tr|I3L614|I3L614_PIG	IVQLLAGVADQTK		NA	NA	NA	1618341	1155599	680040	945689	480043	228624	15708495	4371353	7570183	6.20907	6.06281	5.83253	5.97575	5.68128	5.35912	7.19613	6.64062	6.87911	6.0348	0.990214	0.888036	0.888036	1.19244	1.10039	1.13991	0.00681046	16.7135		0.9991	0.8202	1
tripeptidyl-peptidase 1-like [Sus scrofa] (Predicted)	tr|I3L812|I3L812_PIG	ITNEVVDYISGGGFSNVFPR		NA	NA	NA	1389467	524239	366665	1134560	30405	474897	19323920	22538888	32372642	6.14285	5.71953	5.56427	6.05483	4.48295	5.6766	7.2861	7.35293	7.51018	5.80888	1.04234	0.977227	0.977227	1.2543	1.26581	1.29288	0.000375999	45.2693		0.9996	0.7909	1
rab GDP dissociation inhibitor alpha-like isoform 2 [Sus scrofa] (predicted)	tr|I3L893|I3L893_PIG	NPYYGGESSSITPLEELYK		NA	NA	NA	372933	505218	82322	319586	388302	85688	1367800	2045921	3089579	5.57163	5.70348	4.91552	5.50459	5.58917	4.93292	6.13602	6.31089	6.4899	5.39688	1.01996	0.914033	0.914033	1.13696	1.16936	1.20253	0.00533417	8.19493		0.9994	0.8042	1
sirtuin 2 [Sus scrofa]	tr|I3L8A1|I3L8A1_PIG	DVAWLGDCDQGCLALADLLGWK	3	6.05	6.05	12.28	525751	257206	1078468	27007	186176	9208	6811135	431734	7392066	5.72078	5.41028	6.03281	4.43148	5.26992	3.96417	6.83322	5.63522	6.86877	5.72129	0.774559	0.69288	0.69288	1.19435	0.984956	1.20056	0.00586416	65.8072		1	0.7889	1
amphiphysin [Sus scrofa]	tr|I3L8X6|I3L8X6_PIG	LTESLHEVYEPDWYGR	2	NA	NA	NA	10245143	2571109	1581583	6208698	2803506	2932726	33916228	16791258	8771410	7.01052	6.41012	6.19909	6.793	6.4477	6.46727	7.53041	7.22508	6.94307	6.53991	1.0387	0.988893	0.988893	1.15145	1.10477	1.06165	0.0310038	4.97943		0.9999	0.9526	2
amphiphysin [Sus scrofa]	tr|I3L8X6|I3L8X6_PIG	VFEEFNVDLQEELPSLWSR					4430552	2901398	2811482	6506114	5199550	4245777	33959952	16446515	27445982	6.64646	6.46261	6.44894	6.81332	6.71597	6.62796	7.53097	7.21607	7.43848	6.51933	1.04509	1.01666	1.01666	1.15517	1.10687	1.14099	0.00325018	4.88059
phosphatidate cytidylyltransferase 2 [Sus scrofa]	tr|I3LAQ3|I3LAQ3_PIG	VEAVTQPTSADDTPEVLNR	1	2	2	24.94	646737	1362724	904514	707965	1006989	338948	3770736	2687833	3422591	5.81073	6.13441	5.95642	5.85001	6.00302	5.53013	6.57643	6.4294	6.53436	5.96718	0.980364	0.926758	0.926758	1.1021	1.07746	1.09505	0.00160267	4.81092		0.9998	0.9596	2
phosphatidate cytidylyltransferase 2 [Sus scrofa]	tr|I3LAQ3|I3LAQ3_PIG	VEAVTQPTSADDTPEVLNR					599612	1362914	904640	714345	961734	411018	3871974	2702166	3413118	5.77787	6.13447	5.95648	5.85391	5.98305	5.61386	6.58793	6.43171	6.53315	5.95627	0.982814	0.942513	0.942513	1.10605	1.07982	1.09685	0.000867197	4.78524
tubulin polymerization-promoting protein [Sus scrofa]	tr|I3LB30|I3LB30_PIG	LSLESEGASEGAAAGGPELSALEEAFR	2	2.62	2.62	18.55	1081996	1419768	1717707	1035913	1957638	1841473	7076678	2680368	4503613	6.03423	6.15222	6.23495	6.01532	6.29173	6.26517	6.84983	6.42819	6.65356	6.14046	0.97962	1.02031	1.02031	1.11552	1.04686	1.08356	0.0351588	2.94945		0.9992	0.9371	1
dihydropyrimidinase-like 2 [Sus scrofa]	tr|I3LJE2|I3LJE2_PIG	ILDLGITGPEGH	9	13.68	13.68	20.1	6900119	1536061	3399069	738040	661465	324010	38854328	21675184	18920702	6.83886	6.18641	6.53136	5.86808	5.82051	5.51056	7.58944	7.33596	7.27694	6.51888	0.900168	0.845324	0.845324	1.16423	1.12534	1.11629	0.000317712	46.0978				6
dihydropyrimidinase-like 2 [Sus scrofa]	tr|I3LJE2|I3LJE2_PIG	SITIANQTNCPLYITK	9	11.18	11.18	84.79	7349369	3360766	3970945	2323145	2920974	5713005	90097824	88654880	29985184	6.86625	6.52644	6.59889	6.36608	6.46553	6.75686	7.95471	7.9477	7.47691	6.66386	0.955314	1.01396	1.01396	1.19371	1.19266	1.12201	0.00469933	19.0504	23.3341
dihydropyrimidinase-like 2 [Sus scrofa]	tr|I3LJE2|I3LJE2_PIG	NLHQSGFSLSGAQIDDNIPR					357989	1016175	72923	379489	357989	327989	2721614	3157868	3188673	5.55387	6.00697	4.86286	5.5792	5.55387	5.51586	6.43483	6.49939	6.50361	5.47457	1.01911	1.00754	1.00754	1.1754	1.1872	1.18797	6.69417e-06	8.51097
dihydropyrimidinase-like 2 [Sus scrofa]	tr|I3LJE2|I3LJE2_PIG	ILDLGITGPEGH					4509595	1500859	2233957	3211085	3659909	2953591	5112042	10531221	7792293	6.65414	6.17634	6.34907	6.50665	6.56347	6.47035	6.70859	7.02248	6.89167	6.39318	1.01775	1.01207	1.01207	1.04934	1.09843	1.07797	0.0129854	2.3854
dihydropyrimidinase-like 2 [Sus scrofa]	tr|I3LJE2|I3LJE2_PIG	SITIANQTNCPLYITK					294078	400526	287378	41526	164280	204124	14461136	9197431	15467369	5.46846	5.60263	5.45845	4.61832	5.21558	5.30989	7.1602	6.96367	7.18942	5.50985	0.838194	0.96371	0.96371	1.29953	1.26386	1.30483	0.00110091	95.4454
dihydropyrimidinase-like 2 [Sus scrofa]	tr|I3LJE2|I3LJE2_PIG	SITIANQTNCPLYITK					7265353	3362395	3983161	2301494	2922643	5769683	88333488	97343248	30649154	6.86126	6.52665	6.60023	6.36201	6.46578	6.76115	7.94613	7.98831	7.48642	6.66271	0.954868	1.01477	1.01477	1.19263	1.19896	1.12363	0.00483432	19.677
dynein, cytoplasmic 1, light intermediate chain 2 [Sus scrofa]	tr|I3LQU0|I3LQU0_PIG	DFQDYIEPEEGSQGSPQR	1	0	2	17.2	169025	111091	82475	67105	150721	113703	2068374	3734205	1653341	5.22795	5.04568	4.91632	4.82675	5.17817	5.05577	6.31563	6.5722	6.21836	5.06332	0.953279	0.99851	0.99851	1.24733	1.298	1.22812	0.000437616	22.4895		1	0.7722	1

## Sheet: no difference in binding monome
Protein name	Accession	peptide	Peptides(95%)	Unused	Total	%Cov(95)	P.A. P1	P.A. P2	P.A. P3	P.A. M1	P.A. M2	P.A. M3	P.A. O1	P.A. O2	P.A. O3	LOG PA P1	LOG P.A. P2	LOG P.A. P3	LOG P.A. M1	LOG P.A. M2	LOG P.A. M3	LOG P.A. O1	LOG P.A. O2	LOG P.A. O3	middel LOG PA P1	NORM LOG M1	NORM LOG M2	NORM LOG M3	NORM LOG O1	NORM LOG O2	NORM LOG O3	ttest	average fold increase	highest idot	lowest idot	quant peaks
vesicle-associated membrane protein-associated protein B [Sus scrofa]	sp|A5GFS8|VAPB_PIG	ALSSALDDTEVK	6	10.01	10.01	23.87	3026292	5497073	7306583	26715940	9054751	8634315	5109394	75737472	71800112	6.48091	6.74013	6.86371	7.42677	6.95688	6.93623	6.70837	7.87931	7.85613	6.69492	1.10931	1.03604	1.03604	1.00201	1.17691	1.17345	0.414717	1.05374	0.9999	0.9891	1
Cytochrome c oxidase subunit 1	sp|O79876|COX1_PIG	EVSAVELTSTNLEWLHGCPPPYHTFEEPTYINLK	1	0	2.01	6.615	15128530	2029201	1060197	26749272	5300821	807997	98398992	8894083	6884083	7.1798	6.30733	6.02539	7.42731	6.72434	5.90741	7.99299	6.9491	6.83785	6.50417	1.14193	0.90825	0.90825	1.2289	1.06841	1.0513	0.248041	1.13189	0.9997	0.9145	1
60S ribosomal protein L22 [Sus scrofa]	sp|P67985|RL22_PIG	AGNLGGGVVTIER	3	2.19	2.19	18.75	77424416	51714768	25975860	121075024	83834240	74560808	3915637	75952008	106211888	7.88888	7.71361	7.41457	8.08305	7.92342	7.87251	6.5928	7.88054	8.02617	7.67235	1.05353	1.02609	1.02609	0.859293	1.02713	1.04612	0.390984	0.944244	0.9996	0.9617	1
cytolytic trigger molecule G7, partial [Sus scrofa]	sp|Q28942|FCGR3_PIG	ASSYSITDATVGNSGEYTCK	2	2.37	2.37	7.782	494017	292189	1916893	2688443	349444	860142	230310	753111	1168358	5.69374	5.46566	6.2826	6.4295	5.54338	5.93457	5.36231	5.87686	6.06758	5.814	1.10587	1.02074	1.02074	0.92231	1.01081	1.04361	0.284147	0.945794	0.9992	0.9612	1
cell cycle exit and neuronal differentiation protein 1 [Sus scrofa]	sp|Q29026|CEND_PIG	TSALLDNHSNLKPAPAAPSSPDAAPEPK	3	3.42	3.42	20	128732	95099	2750491	5256736	226768	1370106	122416	437817	1051488	5.10969	4.97818	6.43941	6.72072	5.35558	6.13675	5.08784	5.64129	6.0218	5.50909	1.21993	1.11393	1.11393	0.923535	1.024	1.09307	0.0885966	0.881896	0.9997	0.8984	1
ribosomal phosphoprotein large PO subunit [Sus scrofa]	sp|Q29214|RLA0_PIG	AFLADPSAFVAAAPVAAATTAAPAAAAAAPAK	7	11.05	11.05	43.4	99579216	25127276	53712332	218651552	33050824	30025568	260272512	42194832	52176504	7.99817	7.40015	7.73007	8.33975	7.51918	7.47749	8.41543	7.62526	7.71747	7.70946	1.08176	0.969911	0.969911	1.09157	0.989078	1.00104	0.705587	1.01989	0.9999	0.9992	1
paralemmin-1 [Sus scrofa]	sp|Q2MJV8|PALM_PIG	ADEVTLSEAGSAAAPETR	2	4.01	4.01	9.561	5219666	2894214	2597304	11036244	3194989	3468970	19785276	4041350	5233895	6.71764	6.46153	6.41452	7.04282	6.50447	6.5402	7.29634	6.60653	6.71883	6.53123	1.07833	1.00137	1.00137	1.11715	1.01153	1.02872	0.573675	1.02477	0.9998	0.9931	1
60S ribosomal protein L6	sp|Q2YGT9|RL6_PIG	ASITPGTILIILTGR	2	4.17	4.17	11.27	35006024	20969640	11774686	44242392	37466560	39402876	88704944	58518176	22065496	7.54414	7.32159	7.07095	7.64584	7.57364	7.59553	7.94795	7.76729	7.34371	7.31223	1.04562	1.03874	1.03874	1.08694	1.06223	1.00431	0.701755	1.00972	0.9999	0.998	2
60S ribosomal protein L6	sp|Q2YGT9|RL6_PIG	ASITPGTILIILTGR					23347682	20969640	11768296	19242544	33944380	37959864	81750296	46284284	35095664	7.36824	7.32159	7.07071	7.28426	7.53077	7.57932	7.91249	7.66543	7.54525	7.25352	1.00424	1.04492	1.04492	1.09085	1.05679	1.04022	0.195717	1.03031
membrane-associated progesterone receptor component 1 [Sus scrofa]	sp|Q95250|PGRC1_PIG	GDQPAASDSDDDEPPPLPR	2	3.72	3.72	17.01	7852602	3385086	2862751	18427990	3665763	2592981	10026364	9476259	9158271	6.89501	6.52957	6.45678	7.26548	6.56416	6.4138	7.00114	6.97664	6.96181	6.62712	1.09632	0.967811	0.967811	1.05644	1.05274	1.0505	0.376861	1.04213	0.9996	0.5337	1
Voltage-dependent anion-selective channel protein 1	sp|Q9MZ16|VDAC1_PIG	SENGLEFTSSGSANTETTK	10	16.48	16.48	34.28	36478888	5766676	5587216	20090584	10241729	8960969	66755684	16568388	13920246	7.56204	6.76093	6.7472	7.30299	7.01037	6.95235	7.82449	7.21928	7.14365	7.02339	1.03981	0.989886	0.989886	1.11406	1.02789	1.01712	0.253587	1.0462	1	0.996	4
Voltage-dependent anion-selective channel protein 1	sp|Q9MZ16|VDAC1_PIG	LTFDSSFSPNTGK					18310048	30183812	20296224	208014032	55151468	47762452	25886058	55861764	82221384	7.26269	7.47977	7.30742	8.31809	7.74156	7.67909	7.41307	7.74711	7.91498	7.34996	1.13172	1.04478	1.04478	1.00859	1.05403	1.07687	0.482487	0.974612
Voltage-dependent anion-selective channel protein 1	sp|Q9MZ16|VDAC1_PIG	EHVNLGCDVDFDIAGPSIR					18087164	17036680	24061536	40742472	36485464	12931841	34698904	45018488	38863056	7.25737	7.23138	7.38132	7.61005	7.56212	7.11166	7.54032	7.65339	7.58954	7.29003	1.0439	0.975533	0.975533	1.03433	1.04984	1.04108	0.134839	1.04351
Voltage-dependent anion-selective channel protein 1	sp|Q9MZ16|VDAC1_PIG	VTQSNFAVGYK					12238290	4894837	17179336	28942544	6565117	14282174	4992116	12452565	16739480	7.08772	6.68974	7.23501	7.46154	6.81724	7.15479	6.69828	7.09526	7.22374	7.00416	1.0653	1.02151	1.02151	0.95633	1.01301	1.03135	0.252999	0.965374
Dihydrolipoyllysine-residue succinyltransferase component of 2-oxoglutarate dehydrogenase complex, mitochondrial	sp|Q9N0F1|ODO2_PIG	TPAFAESVTEGDVR	4	5.39	5.39	13.19	3562518	4062147	9804397	26765730	4173283	12034449	3104696	7547351	10856041	6.55176	6.60876	6.99142	7.42758	6.62048	7.08043	6.49202	6.87779	7.03567	6.71731	1.10574	1.05406	1.05406	0.966461	1.02389	1.04739	0.118132	0.945205	1	0.9972	2
dihydrolipoyllysine-residue succinyltransferase component of 2-oxoglutarate dehydrogenase complex, mitochondrial precursor	sp|Q9N0F1|ODO2_PIG	TPAFAESVTEGDVR					3550482	46347048	36676252	43853152	45146084	44479056	33878568	82745424	65053504	6.55029	7.66602	7.56438	7.642	7.65462	7.64816	7.52993	7.91774	7.81327	7.26023	1.05258	1.05343	1.05343	1.03715	1.09056	1.07617	0.405886	1.01407
actin-related protein 2/3 complex subunit 5 [Sus scrofa]	tr|B5APV0|B5APV0_PIG	FVDEEDGGDGQAGPDEGEVDSCLR	3	0	6.01	23.18	2344942	1232154	481234	3735184	1018611	1563673	7775572	2078171	1430411	6.37013	6.09066	5.68236	6.57231	6.00801	6.19415	6.89073	6.31768	6.15546	6.04772	1.08674	1.02421	1.02421	1.13939	1.04464	1.01782	0.627518	1.02127	0.9993	0.9817	1
thy-1 membrane glycoprotein precursor [Sus scrofa]	tr|B9ZSM8|B9ZSM8_PIG	DEGIYACELHLSGQTPSISSK	4	4	4	22.36	22409054	12120137	16415292	45575932	37507536	10322785	51024984	29636182	45632128	7.35042	7.08351	7.21525	7.65874	7.57412	7.0138	7.70778	7.47182	7.65927	7.21639	1.0613	0.971926	0.971926	1.06809	1.0354	1.06137	0.165382	1.05315	1	0.9972	2
thy-1 membrane glycoprotein precursor [Sus scrofa]	tr|B9ZSM8|B9ZSM8_PIG	DEGIYACELHLSGQTPSISSK					22463730	11588785	16415292	52836600	48352852	10985380	46682168	26455130	33143048	7.35148	7.06404	7.21525	7.72293	7.68442	7.04082	7.66915	7.42251	7.52039	7.21026	1.0711	0.9765	0.9765	1.06364	1.02944	1.04301	0.322026	1.03703
protein disulfide-isomerase A6 precursor [Sus scrofa]	tr|E1CAJ6|E1CAJ6_PIG	ALDLFSDNAPPPELLEIISEDVAK	5	0	9.48	15	18479974	2543909	1720823	25641892	19596096	4672155	58599152	12182388	28471922	7.2667	6.4055	6.23574	7.40895	7.29217	6.66952	7.76789	7.08573	7.45442	6.63598	1.11648	1.00505	1.00505	1.17057	1.06777	1.12333	0.174775	1.07519	1	0.9921	1
calcium modulating ligand [Sus scrofa]	tr|F1RHC6|F1RHC6_PIG	VVLGDSVSTGTADPQSGVTEVK	2	2.14	2.14	10.43	3279764	1346925	1033845	3863961	2390788	984632	4212729	2652311	2826859	6.51584	6.12934	6.01446	6.58703	6.37854	5.99327	6.62456	6.42362	6.4513	6.21988	1.05903	0.963567	0.963567	1.06506	1.03276	1.03721	0.211417	1.04985	0.9999	0.9886	2
calcium modulating ligand [Sus scrofa]	tr|F1RHC6|F1RHC6_PIG	VVLGDSVSTGTADPQSGVTEVK					3280951	1348463	1031130	3849981	995559	1986673	4242869	2659477	2801687	6.516	6.12984	6.01331	6.58546	5.99807	6.29813	6.62766	6.4248	6.44742	6.21972	1.0588	1.01261	1.01261	1.06559	1.03297	1.03661	0.4097	1.01659
cytochrome b-c1 complex subunit 8-like isoform 2 [Sus scrofa] (predicted)	tr|F1RI18|F1RI18_PIG	VAPPFVVFYLVYTWGTQEFEK	1	2	2	25.61	1515879	1448810	1221176	8130113	1841464	659024	4496565	5528701	1847699	6.18066	6.16101	6.08678	6.9101	6.26516	5.8189	6.65288	6.74262	6.26663	6.14282	1.12491	0.947269	0.947269	1.08303	1.09764	1.02016	0.396989	1.06007	0.9997	0.9776	1
oligodendrocyte-myelin glycoprotein [Sus scrofa]	tr|F1RJ55|F1RJ55_PIG	FTFIPDQAFDQLLQLQEITLYNNR	1	2.01	2.01	5.455	1897041	895575	1707683	12321402	6253029	5173314	6294655	2475705	856576	6.27808	5.9521	6.23241	7.09066	6.79609	6.71377	6.79897	6.3937	5.93277	6.1542	1.15217	1.09093	1.09093	1.10477	1.03892	0.96402	0.172637	0.932121	0.9999	0.9768	1
short-chain specific acyl-CoA dehydrogenase, mitochondrial precursor [Sus scrofa]	tr|F1RJH2|F1RJH2_PIG	IGIASQALGIAQAALDCAVNYAENR	1	2.72	2.72	6.039	195787	67980	396333	5493681	190830	374267	72291	119544	136336	5.29178	4.83238	5.59806	6.73986	5.28065	5.57318	4.85908	5.07753	5.13461	5.24074	1.28605	1.06343	1.06343	0.927175	0.968857	0.979749	0.0777911	0.842616	0.9997	0.9816	1
syntaxin-1A-like [Sus scrofa] (predicted)	tr|F1RJM9|F1RJM9_PIG	IEYNVEHSVDYVER	5	8	8	15.63	6723636	2689243	4675446	9664093	6562244	2379201	6974092	8172133	7919420	6.8276	6.42963	6.66982	6.98516	6.81705	6.37643	6.84349	6.91234	6.89869	6.64235	1.05161	0.959966	0.959966	1.03028	1.04065	1.03859	0.208604	1.04643	0.9991	0.9904	1
immunoglobulin superfamily member 8 [Sus scrofa] (Predicted)	tr|F1RJW5|F1RJW5_PIG	LQAQDAGIYECYTPSTDAR	3	4.03	4.03	10.98	2180174	2034973	1073107	5723054	1023436	1534422	6471551	2520405	2693548	6.33849	6.30856	6.03064	6.75763	6.01006	6.18594	6.81101	6.40147	6.43032	6.2259	1.08541	0.993583	0.993583	1.09398	1.0282	1.03283	0.501396	1.02683	0.9999	0.975	2
immunoglobulin superfamily member 8 [Sus scrofa] (predicted)	tr|F1RJW5|F1RJW5_PIG	LQAQDAGIYECYTPSTDAR					2180174	2034973	1073107	5609486	1095102	1541956	6448842	2556576	2667251	6.33849	6.30856	6.03064	6.74892	6.03945	6.18807	6.80948	6.40766	6.42606	6.2259	1.08401	0.993924	0.993924	1.09373	1.02919	1.03215	0.491396	1.02709
mitochondrial import inner membrane translocase subunit	tr|F1RK50|F1RK50_PIG	AGHQSAAASNLSGLSLQEAQQILNVSK	1	2	2	21.77	9178528	4197499	12534586	21384848	7558319	9973395	7490880	4936915	2798970	6.96277	6.62299	7.09811	7.33011	6.87843	6.99884	6.87453	6.69346	6.447	6.89462	1.06316	1.01512	1.01512	0.997086	0.970822	0.935076	0.0577768	0.938446	0.9999	0.9557	1
WD repeat-containing protein 61 [Sus scrofa] (Predicted)	tr|F1RKU4|F1RKU4_PIG	YLASGAIDGIINIFDIATGK	2	3.37	3.37	9.836	2124865	4734044	1520414	2825139	4806728	4790996	93918	2871981	2012281	6.32733	6.67523	6.18196	6.45104	6.68185	6.68043	4.97275	6.45818	6.30369	6.39484	1.00879	1.04466	1.04466	0.777619	1.0099	0.985746	0.22077	0.89515	0.9998	0.9621	1
calcium/calmodulin-dependent protein kinase type II subunit alpha-like [Sus scrofa] (predicted)	tr|F1RL74|F1RL74_PIG	FYFENLWSR	3	6.09	6.09	12.66	102228144	32406068	14075078	139055504	21320156	11711931	48537424	43902896	54112296	8.00957	7.51063	7.14845	8.14319	7.32879	7.06863	7.68608	7.64249	7.7333	7.55622	1.07768	0.935472	0.935472	1.01719	1.01142	1.02344	0.508449	1.03507	0.9812	0.8112	1
Chymodenin	tr|F1RLH7|F1RLH7_PIG	SLCPISWVSAWDDR	3	3.68	3.68	24.18	90199064	8614259	10483484	89424992	19646884	22939992	953064384	17737040	28038872	7.9552	6.93522	7.02051	7.95146	7.29329	7.36059	8.97912	7.24888	7.44776	7.30364	1.0887	1.0078	1.0078	1.2294	0.992502	1.01973	0.595786	1.04424	0.9998	0.9903	1
EH domain-containing protein 3 [Sus scrofa] (Predicted)	tr|F1RQR4|F1RQR4_PIG	GYDFAAVLEWFAER	3	4.8	4.8	7.168	3949540	1392510	701289	4904584	2643984	1448974	6878047	2814312	1414494	6.59655	6.1438	5.8459	6.6906	6.42226	6.16106	6.83747	6.44937	6.1506	6.19541	1.07993	0.994455	0.994455	1.10363	1.04099	0.992767	0.622612	1.02234	1	0.984	1
granulin precursor [Sus scrofa]	tr|F1RQZ0|F1RQZ0_PIG	CDTEVSCPDDYTCCR	2	2.37	2.37	6.518	965595	1217849	1997183	5741426	2916792	3017357	1568799	2854277	6729324	5.9848	6.08559	6.30042	6.75902	6.46491	6.47963	6.19557	6.4555	6.82797	6.1236	1.10377	1.05814	1.05814	1.01175	1.0542	1.11503	0.718125	0.987867	0.9989	0.9964	3
granulin precursor [Sus scrofa]	tr|F1RQZ0|F1RQZ0_PIG	CDTEVSCPDDYTCCR					2879589	1645901	2444554	9323096	12066328	7196324	26515770	27256456	7359482	6.45933	6.2164	6.3882	6.96956	7.08158	6.85711	7.4235	7.43547	6.86685	6.35464	1.09677	1.07907	1.07907	1.1682	1.17008	1.0806	0.143569	1.05038
granulin precursor [Sus scrofa]	tr|F1RQZ0|F1RQZ0_PIG	CDTEVSCPDDYTCCR					2879990	1645901	2444886	9102401	12066148	7154219	27261798	27135196	7380219	6.45939	6.2164	6.38826	6.95916	7.08157	6.85456	7.43555	7.43353	6.86807	6.35468	1.09512	1.07866	1.07866	1.17009	1.16977	1.08079	0.13711	1.05172
dynamin-1 [Sus scrofa] (Predicted)	tr|F1RRW8|F1RRW8_PIG	ENCLILAVSPANSDLANSDALK	7	12.89	12.89	8.796	17766674	5567142	7535928	10806847	21952842	21364688	84849288	18548680	31093712	7.24961	6.74563	6.87714	7.0337	7.34149	7.3297	7.92865	7.26831	7.49267	6.95746	1.01096	1.0535	1.0535	1.13959	1.04468	1.07693	0.201444	1.04594	0.9998	0.9328	1
barrier-to-autointegration factor-like isoform 1 [Sus scrofa] (predicted)	tr|F1RU33|F1RU33_PIG	AYVVLGQFLVLK	1	2	2	13.48	5128	204765	247163	1366950	1005558	1093474	1336227	384206	375970	3.70995	5.31126	5.39298	6.13575	6.00241	6.03881	6.12588	5.58456	5.57515	4.80473	1.27702	1.25685	1.25685	1.27497	1.16231	1.16035	0.169682	0.949061	0.9966	0.6805	1
NADH dehydrogenase [ubiquinone] flavoprotein 1, mitochondrial-like [Sus scrofa] (Predicted)	tr|F1RVN1|F1RVN1_PIG	YLVVNADEGEPGTCK	3	6	6	13.36	645016	623260	620702	17912178	3091308	2546112	3910911	3222787	4171300	5.80957	5.79467	5.79288	7.25315	6.49014	6.40588	6.59228	6.50823	6.62027	5.79904	1.25075	1.10464	1.10464	1.13679	1.12229	1.14161	0.707356	0.98285	0.9997	0.9812	1
synaptotagmin-1 [Sus scrofa] (Predicted)	tr|F1RYK1|F1RYK1_PIG	NTLNPYYNESFSFEVPFEQIQK	4	5.07	5.07	17.77	32987438	13952580	11401706	26939972	13547223	4728556	69448216	23546728	12491788	7.51835	7.14465	7.05697	7.4304	7.13185	6.67473	7.84166	7.37193	7.09662	7.23999	1.0263	0.921925	0.921925	1.0831	1.01822	0.980198	0.200091	1.07365	0.9999	0.9881	1
B-cell receptor-associated protein 31-like [Sus scrofa] (Predicted)	tr|F1S2A8|F1S2A8_PIG	LVTLISQQATLLASNEAFK	1	2	2	7.308	4580724	5949734	3928071	5557713	3937201	4993583	24383724	12229811	5633027	6.66093	6.7745	6.59418	6.7449	6.59519	6.69841	7.3871	7.08742	6.75074	6.67654	1.01024	1.00328	1.00328	1.10643	1.06154	1.01111	0.121822	1.0538	0.9993	0.9794	1
glutathione transferase zeta 1 [Sus scrofa]	tr|F1S2N0|F1S2N0_PIG	VIAPGFNALEQILQSTAGK	1	2.06	2.06	9.744	1150259	1226769	6673818	3963017	2122780	1870146	141347	3702820	3520918	6.0608	6.08876	6.82437	6.59803	6.3269	6.27188	5.15029	6.56853	6.54666	6.32464	1.04322	0.991657	0.991657	0.81432	1.03856	1.0351	0.57689	0.95422	0.9994	0.9671	1
thioredoxin-dependent peroxide reductase, mitochondrial	tr|F1S418|F1S418_PIG	DYGVLLEGPGLALR	3	6	6	20.31	36189488	8467712	7436507	11073090	6451581	5993369	39740872	11162729	24657410	7.55858	6.92777	6.87137	7.04427	6.80967	6.77767	7.59924	7.04777	7.39195	7.11924	0.989469	0.952022	0.952022	1.06742	0.989961	1.03831	0.0593459	1.06987	0.9999	0.9955	1
protein kinase C epsilon type-like [Sus scrofa] (Predicted)	tr|F1S5K7|F1S5K7_PIG	LLAGAESPQPASGSSPSEEDR	1	2	2	3.5	768538	314318	229230	887905	125249	231919	802722	970768	1222219	5.88567	5.49737	5.36027	5.94837	5.09777	5.36534	5.90457	5.98712	6.08715	5.5811	1.06581	0.96134	0.96134	1.05796	1.07275	1.09067	0.0978258	1.07793	0.9992	0.7195	1
Neurotrimin [Sus scrofa] (predicted)	tr|F1S6D0|F1S6D0_PIG	EQSGDYECSASNDVAAPVVR	2	3.46	3.46	8.451	9663970	5000315	3436033	15139485	6237790	6340916	2768341	8832963	10442508	6.98516	6.699	6.53606	7.18011	6.79503	6.80215	6.44222	6.94611	7.0188	6.74007	1.06529	1.00921	1.00921	0.955809	1.03057	1.04135	0.59939	0.981848	1	0.9989	1
cytoplasmic dynein 1 heavy chain 1 [Sus scrofa] (Predicted)	tr|F1S9Y5|F1S9Y5_PIG	ILDDDTIITTLENLK	7	11.69	11.69	5.214	6185379	6388071	3135612	10737085	2196882	2205302	27890084	10816731	18496934	6.79137	6.80537	6.49632	7.03089	6.34181	6.34347	7.44545	7.0341	7.2671	6.69769	1.04975	0.947113	0.947113	1.11165	1.05023	1.08502	0.0588757	1.10289	0.9999	0.9547	3
cytoplasmic dynein 1 heavy chain 1 [Sus scrofa] (Predicted)	tr|F1S9Y7|F1S9Y7_PIG	ESPEVLLTLDILK					9916342	6567973	1527634	14891527	8768041	6209971	20271648	10894492	14554355	6.99635	6.81743	6.18402	7.17294	6.9429	6.79309	7.30689	7.03721	7.16299	6.66593	1.07606	1.01908	1.01908	1.09615	1.0557	1.07457	0.168834	1.03603
cytoplasmic dynein 1 heavy chain 1 [Sus scrofa] (Predicted)	tr|F1S9Y7|F1S9Y7_PIG	ESPEVLLTLDILK					9318446	1527634	6580155	15861081	8180911	6261468	24550816	21877260	14212325	6.96934	6.18402	6.81824	7.20033	6.9128	6.79668	7.39007	7.33999	7.15267	6.6572	1.08159	1.02095	1.02095	1.11009	1.10256	1.07443	0.0762424	1.05237
V-type proton ATPase subunit D [Sus scrofa] (Predicted)	tr|F1SA40|F1SA40_PIG	TLAYIITELDER	4	6.03	6.03	9.717	26836216	25586744	21684964	69067864	12838889	31991774	114601776	43003120	53428632	7.42872	7.40802	7.33616	7.83928	7.10853	7.50504	8.05919	7.6335	7.72777	7.39097	1.06066	1.01543	1.01543	1.09041	1.03282	1.04557	0.326773	1.02499	0.9998	0.9927	1
cAMP-dependent protein kinase type II-alpha regulatory subunit	tr|F1SAF4|F1SAF4_PIG	ASVCAEAYNPDEEEDDAESR	9	12.58	12.58	27.02	1902044	924434	1251521	2905242	552596	1093273	767027	1865208	2799073	6.27922	5.96588	6.09744	6.46318	5.74241	6.03873	5.88481	6.27073	6.44701	6.11418	1.05708	0.98766	0.98766	0.962486	1.0256	1.05444	0.929172	1.00334	1	0.9876	1
synaptic vesicle glycoprotein 2B [Sus scrofa] (Predicted)	tr|F1SCI2|F1SCI2_PIG	YQDNYGGYAPSDNYYR	1	2	2	3.738	3350451	2007497	1233731	7976815	1469868	1799485	4124156	3998510	3578671	6.5251	6.30265	6.09122	6.90183	6.16728	6.25515	6.61534	6.6019	6.55372	6.30633	1.09443	0.991885	0.991885	1.049	1.04687	1.03923	0.609838	1.01848	0.9998	0.9902	2
synaptic vesicle glycoprotein 2B [Sus scrofa] (Predicted)	tr|F1SCI2|F1SCI2_PIG	YQDNYGGYAPSDNYYR					1233731	2007497	3350451	1786483	1477069	7974621	3479998	3994877	4602056	6.09122	6.30265	6.5251	6.252	6.1694	6.90171	6.54158	6.6015	6.66295	6.30633	0.991385	1.09441	1.09441	1.0373	1.04681	1.05655	0.724008	0.987565
vacuolar protein sorting-associated protein 45 [Sus scrofa]	tr|F1SDG5|F1SDG5_PIG	TTQGLTALLLSLK	2	4.3	4.3	4.737	2898653	5180530	4812403	16772905	2762311	2791411	26305768	4406693	12107036	6.4622	6.71437	6.68236	7.22461	6.44127	6.44582	7.42005	6.64411	7.08304	6.61964	1.09139	0.973742	0.973742	1.12091	1.0037	1.07	0.373459	1.05125	0.9977	0.9263	1
long-chain 3-ketoacyl-CoA thiolase [Sus scrofa]	tr|F1SDN2|F1SDN2_PIG	DVVDYLVFGTVIQEVK	4	6	6	10.92	12441380	14305275	17951276	26395048	16228497	23839764	17165566	44104104	22856208	7.09487	7.1555	7.2541	7.42152	7.21028	7.3773	7.23466	7.64448	7.359	7.16815	1.03535	1.02918	1.02918	1.00928	1.06645	1.02662	0.873886	1.0028	1	0.9961	1
glutamate dehydrogenase 1	tr|F1SEN2|F1SEN2_PIG	HGGTIPIVPTAEFQDR	8	13.74	13.74	16.49	1003504	94796	152185	19427760	3198061	1793584	1262119	4634221	7553430	6.00152	4.97679	5.18237	7.28842	6.50489	6.25372	6.1011	6.66598	6.87814	5.38689	1.35299	1.16091	1.16091	1.13258	1.23744	1.27683	0.909657	0.99239	1	0.9973	1
homeobox prox 1 [Sus scrofa]	tr|F1SFF4|F1SFF4_PIG	LTALDYHNPAGFNCK	6	6.47	6.47	26.23	2170051	741680	805857	7602304	1378708	1504108	1981254	1490694	2250851	6.33647	5.87022	5.90626	6.88095	6.13947	6.17728	6.29694	6.17339	6.35235	6.03765	1.13967	1.02313	1.02313	1.04295	1.02248	1.05212	0.597742	0.978538	0.9984	0.9687	1
nucleosome assembly protein 1-like 1 [Sus scrofa]	tr|F1SGD7|F1SGD7_PIG	LDGLVETPTGYIESLPR	2	3.4	3.4	7.161	25215620	20086984	7368487	35984744	19140092	13123130	35214500	18266520	37469140	7.40167	7.30291	6.86738	7.55612	7.28194	7.11804	7.54672	7.26166	7.57367	7.19065	1.05082	0.989901	0.989901	1.04952	1.00987	1.05327	0.328625	1.02707	0.9996	0.8465	1
pyruvate dehydrogenase:SUBUNIT=beta	tr|F1SGH5|F1SGH5_PIG	VFLLGEEVAQYDGAYK	2	4.05	4.05	7.5	11420729	35792528	11782590	167153264	47374528	6054192	248010656	32051526	19811964	7.05769	7.55379	7.07124	8.22311	7.67554	6.78206	8.39447	7.50585	7.29693	7.22758	1.13774	0.938358	0.938358	1.16145	1.0385	1.0096	0.4678	1.06472	1	0.9063	1
elongation factor 1-beta [Sus scrofa]	tr|F1SHD6|F1SHD6_PIG	SIQADGLVWGSSK	2	4	4	14.67	45299904	19294588	26141146	60341832	19144304	24221196	59244504	60038172	67221720	7.6561	7.28544	7.41732	7.78062	7.28204	7.3842	7.77265	7.77843	7.82751	7.45295	1.04396	0.990775	0.990775	1.0429	1.04367	1.05026	0.106657	1.03679	0.9997	0.9871	1
elongation factor 1-alpha 1 [Sus scrofa]	tr|Q6QAS5|Q6QAS5_PIG	HPHDIIDDINSGAVECPAS	3	5.89	5.89	25.65	17420822	8797293	10286251	83206512	3927630	27202084	55450636	32461016	43467016	7.24107	6.94435	7.01226	7.92016	6.59413	7.4346	7.74391	7.51136	7.63816	7.06589	1.1209	1.05218	1.05218	1.09596	1.06305	1.08099	0.85275	1.00457	0.9999	0.9927	1
elongation factor 1-alpha 1 [Sus scrofa]	tr|Q6QAS5|Q6QAS5_PIG	HPHDIIDDINSGAVECPAS					17456284	8866132	10287394	96241984	4727614	26689376	42695440	31523358	53793100	7.24195	6.94773	7.01231	7.98336	6.67464	7.42634	7.63038	7.49863	7.73073	7.06733	1.12962	1.0508	1.0508	1.07967	1.06103	1.09387	0.970006	1.00104
microtubule-associated protein 2 isoform 1 [Sus scrofa] (Predicted)	tr|F1SSS6|F1SSS6_PIG	SGTSTPTTPGSTAITPGTPPSYSSR	7	9.68	9.68	6.957	1019008	1422242	1458729	1255279	830598	616462	6337916	5101213	4066354	6.00818	6.15297	6.16397	6.09874	5.91939	5.78991	6.80195	6.70767	6.60921	6.10838	0.998423	0.947864	0.947864	1.11354	1.09811	1.08199	0.00225045	1.13804	0.9998	0.9978	2
microtubule-associated protein 2 isoform 2 [Sus scrofa]	tr|F1SSS6|F1SSS6_PIG	SGTSTPTTPGSTAITPGTPPSYSSR					478402	677457	2575003	5111311	1013720	2171375	890490	967000	1026146	5.67979	5.83088	6.41078	6.70853	6.00592	6.33673	5.94963	5.98543	6.01121	5.97382	1.12299	1.06075	1.06075	0.995951	1.00194	1.00626	0.0187437	0.925924
Gi-alpha-2 protein, partial [Sus scrofa]	tr|Q0PY11|Q0PY11_PIG	EHALLAYTLGVK	4	7.47	7.47	9.957	35279064	20605204	3341347	26056236	19612712	16869452	31096178	19013260	21145992	7.54752	7.31398	6.52392	7.41591	7.29254	7.2271	7.49271	7.27906	7.32523	7.12847	1.04032	1.01384	1.01384	1.0511	1.02112	1.0276	0.449939	1.01037	0.9999	0.9207	1
mitochondrial carrier homolog 2 [Sus scrofa] (predicted)	tr|F1SIE0|F1SIE0_PIG	EEGILGFFAGLIPR	2	4.25	4.25	8.911	37498	401175	162502	234277	466480	227047	699730	1883018	178262	4.57401	5.60333	5.21086	5.36973	5.66883	5.35612	5.84493	6.27485	5.25106	5.1294	1.04685	1.0442	1.0442	1.1395	1.22331	1.02372	0.221358	1.08014	0.9989	0.8614	1
septin 2 [Sus scrofa]	tr|F1SIP0|F1SIP0_PIG	LTVVDTPGYGDAINCR	1	2.01	2.01	4.469	721550	805592	596951	165323	426078	577562	1025896	818899	1015811	5.85827	5.90612	5.77594	5.21833	5.62949	5.7616	6.0111	5.91323	6.00681	5.84677	0.892515	0.985432	0.985432	1.02811	1.01137	1.02737	0.0972722	1.07106	0.9996	0.9748	1
60S acidic ribosomal protein P1-like [Sus scrofa] Predicted)	tr|F1SIT7|F1SIT7_PIG	ALANVNIGSLICNVGAGGPAPAAGAAPAGGPAPATTAAPAEEK	3	6	6	42.11	12548762	2327085	4898729	13537144	6348526	5966787	16965388	1009841	4600277	7.0986	6.36681	6.69008	7.13153	6.80267	6.77574	7.22956	6.00425	6.66278	6.7185	1.06148	1.00852	1.00852	1.07607	0.89369	0.991707	0.521345	0.961978	0.9996	0.9694	1
microtubule-associated protein 1B [Sus scrofa]	tr|F1SK12|F1SK12_PIG	AETEEAEEPEEDGEESVCTR	10	18.89	18.89	7.78	92356	58932	859723	93247	87649	411666	114911	264862	632301	4.96547	4.77035	5.93436	4.96963	4.94275	5.61454	5.06036	5.42302	5.80092	5.22339	0.951419	1.07488	1.07488	0.968788	1.03822	1.11057	0.929562	1.00528	0.9998	0.9813	1
cell adhesion molecule 2-like [Sus scrofa] (Predicted)	tr|F1SK66|F1SK66_PIG	GAEDAPDADTAIINAEGSQVNAEEK	NA	NA	NA	NA	4953295	1465104	1544844	9859248	1030282	2026017	10323216	1953116	4085134	6.69489	6.16587	6.18888	6.99384	6.01296	6.30664	7.01382	6.29073	6.61121	6.34988	1.10141	0.993191	0.993191	1.10456	0.990684	1.04115	0.756821	1.01574	0.9998	0.9803	2
cell adhesion molecule 2-like [Sus scrofa] (Predicted)	tr|F1SK66|F1SK66_PIG	GAEDAPDADTAIINAEGSQVNAEEK					4953295	1465104	1544844	9728577	1107218	2045404	10650926	2712208	4064581	6.69489	6.16587	6.18888	6.98805	6.04423	6.31078	7.02739	6.43332	6.60902	6.34988	1.1005	0.993842	0.993842	1.1067	1.01314	1.04081	0.620651	1.02346
mitochondrial ATP synthase, H+ transporting F1 complex beta subunit [Sus scrofa]	tr|F1SLA0|F1SLA0_PIG	TVLIMELINNVAK	15	24.06	24.06	35.98	29436896	6409219	2787754	28993234	16220476	3421748	98627208	10042643	6233057	7.46889	6.80681	6.44525	7.4623	7.21006	6.53425	7.994	7.00185	6.7947	6.90698	1.0804	0.946035	0.946035	1.15738	1.01373	0.983744	0.43313	1.06136	0.9992	0.9894	3
mitochondrial ATP synthase, H+ transporting F1 complex beta subunit [Sus scrofa]	tr|F1SLA0|F1SLA0_PIG	FTQAGSEVSALLGR					214929808	71911240	28164976	79069568	35120872	39193960	336711136	62934340	27135064	8.3323	7.8568	7.44971	7.89801	7.54557	7.59322	8.52726	7.79889	7.43353	7.8796	1.00234	0.963655	0.963655	1.08219	0.989757	0.943389	0.540939	1.02925
mitochondrial ATP synthase, H+ transporting F1 complex beta subunit [Sus scrofa]	tr|F1SLA0|F1SLA0_PIG	TVLIMELINNVAK					28944652	15324952	2783127	31436936	11021379	2034540	103404224	18635312	4534373	7.46157	7.1854	6.44453	7.49744	7.04224	6.30847	8.01454	7.27034	6.65652	7.0305	1.06642	0.8973	0.8973	1.13997	1.03411	0.946806	0.336335	1.09083
neural cell adhesion molecule 1-like [Sus scrofa]	tr|F1SM72|F1SM72_PIG	EGEDAVIVCDVVSSLPPTIIWK	4	8	8	10.61	16919264	8766427	5167066	44576980	10196875	11890102	28070896	12357919	30406832	7.22838	6.94282	6.71324	7.64911	7.00847	7.07519	7.44826	7.09195	7.48297	6.96148	1.09878	1.01633	1.01633	1.06992	1.01874	1.07491	0.760546	1.01026	1	0.9892	3
neural cell adhesion molecule 1-like [Sus scrofa]	tr|F1SM72|F1SM72_PIG	EGEDAVIVCDVVSSLPPTIIWK					17211812	8687674	3397842	1113760	4129478	9414489	29205212	9709347	18501048	7.23583	6.9389	6.5312	6.04679	6.6159	6.9738	7.46546	6.98719	7.2672	6.90198	0.876095	1.01041	1.01041	1.08164	1.01235	1.05292	0.164734	1.0863
neural cell adhesion molecule 1-like [Sus scrofa]	tr|F1SM72|F1SM72_PIG	EGEDAVIVCDVVSSLPPTIIWK					2920820	555665	1055925	9011539	739327	1544674	740803	928143	327351	6.4655	5.74481	6.02363	6.9548	5.86884	6.18884	5.8697	5.96761	5.51501	6.07798	1.14426	1.01824	1.01824	0.965732	0.981841	0.907376	0.0851476	0.897574
erythrocyte membrane protein band 4.1-like 3 [Sus scrofa] (Predicted)	tr|F1SM86|F1SM86_PIG	DSVSAAEVGTGQYATTK	4	5.38	5.38	9.091	3037692	2023217	1401218	5066916	1747608	1839685	989598	3164515	4259236	6.48254	6.30604	6.14651	6.70474	6.24244	6.26474	5.99546	6.50031	6.62933	6.3117	1.06227	0.992561	0.992561	0.949896	1.02988	1.05032	0.888121	0.994326	0.9998	0.9992	1
dihydrolipoyllysine-residue acetyltransferase component of pyruvate	tr|F1SMB2|F1SMB2_PIG	EADIPAFADYRPTEVTDLKPPAPPPTPSPVTPVPPAPQPVAPTPAATR	3	0	6.55	13.24	12090190	9610240	11077776	29920704	7794364	11822606	16132896	22819732	22550408	7.08243	6.98273	7.04445	7.47597	6.89178	7.07271	7.20771	7.35831	7.35315	7.03654	1.06245	1.00514	1.00514	1.02433	1.04573	1.045	0.526347	1.01377	1	0.9886	3
dihydrolipoyllysine-residue acetyltransferase component of pyruvate	tr|F1SMB2|F1SMB2_PIG	AAPTPAAAVPPPSPGVAPVPTGVFTDIPISNIR					53293360	12989158	6932263	52930228	17704618	48510280	93383792	13663924	29471564	7.72667	7.11358	6.84088	7.7237	7.24809	7.68583	7.97027	7.13558	7.4694	7.22704	1.06872	1.06348	1.06348	1.10284	0.987344	1.03354	0.514787	0.977479
dihydrolipoyllysine-residue acetyltransferase component of pyruvate	tr|F1SMB2|F1SMB2_PIG	AAPTPAAAVPPPSPGVAPVPTGVFTDIPISNIR					53293360	6458359	12251430	55704104	17903514	20262150	90768688	6659230	26210016	7.72667	6.81012	7.08819	7.74589	7.25294	7.30669	7.95794	6.82342	7.41847	7.20833	1.07457	1.01365	1.01365	1.10399	0.946603	1.02915	0.889436	0.99287
cytoskeleton-associated protein 4 [Sus scrofa]	tr|F1SPP8|F1SPP8_PIG	LQSVEDGVQAAQEAWAR	2	4.18	4.18	6.823	15846841	6067553	3127622	48064136	11894658	19412722	17749748	23501996	17998074	7.19994	6.78301	6.49521	7.68182	7.07535	7.28809	7.24919	7.3711	7.25523	6.82606	1.12537	1.06769	1.06769	1.06199	1.07985	1.06287	0.405086	0.982816	0.9995	0.6404	1
actin related protein 2/3 complex, subunit 4 [Sus scrofa]	tr|F1SQE6|F1SQE6_PIG	ATLQAALCLENFSSQVVER	3	5.56	5.56	22.62	11505753	15008130	10396838	21826748	8976058	18575468	42030580	18001498	20991558	7.06092	7.17633	7.0169	7.33899	6.95309	7.26894	7.62357	7.25531	7.32204	7.08471	1.03589	1.026	1.026	1.07606	1.02408	1.0335	0.403222	1.01481	0.9994	0.9864	1
brain acid soluble protein 1-like isoform 1 [Sus scrofa] (predicted)	tr|F1SRL9|F1SRL9_PIG	DAEQEAAAASGPAAGGEAPK	7	9.74	9.74	41.23	2774945	2044747	6689045	16109580	2028599	6228376	1504691	3378525	5499218	6.44325	6.31064	6.82536	7.20708	6.3072	6.79437	6.17745	6.52873	6.7403	6.52642	1.10429	1.04106	1.04106	0.946529	1.00035	1.03277	0.103635	0.935114	0.9998	0.9979	1
2-oxoglutarate dehydrogenase, mitochondrial-like [Sus scrofa] (Predicted)	tr|F1SSH8|F1SSH8_PIG	LEQLSPFPFDLLLQEVQK	1	0.74	0.74	3.202	44928680	8564205	4311407	38329720	15681560	14085974	91276008	15346219	5243295	7.65252	6.93269	6.63462	7.58354	7.19539	7.14879	7.96036	7.186	6.7196	7.07328	1.07214	1.01068	1.01068	1.12541	1.01594	0.949999	0.990285	0.999308	0.9999	0.9792	2
2-oxoglutarate dehydrogenase, mitochondrial-like [Sus scrofa] (Predicted)	tr|F1SSH8|F1SSH8_PIG	LEQLSPFPFDLLLQEVQK					36243000	8756126	4306064	40348832	14069129	13147978	86032288	17105242	5335315	7.55922	6.94231	6.63408	7.60583	7.14827	7.11886	7.93466	7.23313	6.72716	7.04521	1.07958	1.01045	1.01045	1.12625	1.02667	0.954856	0.966713	1.00235
hexokinase 1 [Sus scrofa]	tr|F1SUF2|F1SUF2_PIG	ATDCVGHDVVTLLR	6	10.69	10.69	8.677	57333432	8118901	2076711	22640500	20533168	13032186	4473944	15028455	11303898	7.75841	6.9095	6.31738	7.35489	7.31246	7.11502	6.65069	7.17691	7.05323	6.99509	1.05143	1.01714	1.01714	0.950765	1.02599	1.00831	0.257409	0.967381	0.9992	0.8622	1
NADH dehydrogenase (ubiquinone) Fe-S protein 5, 15kDa (NADH-coenzyme Q reductase) [Sus scrofa]	tr|F1SV23|F1SV23_PIG	IEFDDFVECLLR	2	2	2	16.98	54805648	2105677	1426304	26437032	8219933	5105696	125412096	4408239	5133340	7.73883	6.32339	6.15421	7.42221	6.91487	6.70805	8.09834	6.64427	6.7104	6.73881	1.10141	0.995436	0.995436	1.20175	0.98597	0.995784	0.718976	1.0295	0.9983	0.9727	3
NADH dehydrogenase (ubiquinone) Fe-S protein 5, 15kDa (NADH-coenzyme Q reductase) [Sus scrofa]	tr|F1SV23|F1SV23_PIG	IEFDDFVECLLR					54805648	1586394	1237751	25833368	7689500	4910943	124002464	4452445	5640863	7.73883	6.20041	6.09263	7.41218	6.8859	6.69116	8.09343	6.6486	6.75135	6.67729	1.11006	1.00208	1.00208	1.21208	0.995703	1.01109	0.679525	1.03361
NADH dehydrogenase (ubiquinone) Fe-S protein 5, 15kDa (NADH-coenzyme Q reductase) [Sus scrofa]	tr|F1SV23|F1SV23_PIG	IEFDDFVECLLR					6602422	7267823	7231647	13027968	3474447	12637233	5505994	9108459	18269512	6.8197	6.8614	6.85924	7.11488	6.54089	7.10165	6.74084	6.95944	7.26173	6.84678	1.03916	1.03722	1.03722	0.984526	1.01645	1.0606	0.475895	0.983293
Pentatricopeptide repeat domain 3 [Sus scrofa]	tr|F1SVC4|F1SVC4_PIG	EQSEELEEATEADNEK	2	3.1	3.1	5.058	625660	348054	174648	1328665	518614	528793	809147	615977	924434	5.79634	5.54165	5.24216	6.12342	5.71484	5.72329	5.90803	5.78956	5.96588	5.52672	1.10797	1.03557	1.03557	1.06899	1.04756	1.07946	0.838296	1.00532	0.9999	0.9906	1
S100 calcium binding protein A16 [Sus scrofa]	tr|F2Z5M4|F2Z5M4_PIG	AVVVLVENFYK	3	4	4	32.04	49579388	39364088	10933029	182446624	49149576	15057000	141176496	83433456	63239132	7.6953	7.5951	7.03874	8.26114	7.69152	7.17774	8.14976	7.92134	7.80099	7.44305	1.10991	0.964355	0.964355	1.09495	1.06426	1.04809	0.327328	1.05551	0.9999	0.9785	2
S100 calcium binding protein A16 [Sus scrofa]	tr|F2Z5M4|F2Z5M4_PIG	ISFDEYWTLIGGITSPIANLIR					3529272	1837323	1180812	6525108	4611811	23676248	10884016	6213036	3989262	6.54769	6.26419	6.07218	6.81459	6.66387	7.37431	7.03679	6.7933	6.60089	6.29468	1.08259	1.17151	1.17151	1.11789	1.07921	1.04865	0.169074	0.947493
AP-2 complex subunit beta [Sus scrofa]	tr|I3L6Y6|I3L6Y6_PIG	NNIDVFYFSCLIPLNVLFVEDGK	NA	NA	NA	NA	1970905	2983547	960608	4350818	1948443	416303	3751001	4950075	1989361	6.29467	6.47473	5.98255	6.63857	6.28969	5.61941	6.57415	6.69461	6.29871	6.25065	1.06206	0.899012	0.899012	1.05175	1.07103	1.00769	0.192026	1.09454	1	0.8111	5
AP-2 complex subunit beta [Sus scrofa]	tr|I3L6Y6|I3L6Y6_PIG	APEVSQYIYQVYDSILK					183294240	38521536	20223424	106237632	36415056	48917700	147974752	60170552	68673296	8.26315	7.5857	7.30585	8.02628	7.56128	7.68947	8.17019	7.77938	7.83679	7.71824	1.03991	0.996273	0.996273	1.05856	1.00792	1.01536	0.48592	1.01628
AP-2 complex subunit beta [Sus scrofa]	tr|I3L6Y6|I3L6Y6_PIG	APEVSQYIYQVYDSILK					19311374	12071224	3590742	23983864	15668060	11532629	40590476	13861611	26674668	7.28581	7.08175	6.55518	7.37992	7.19502	7.06193	7.60842	7.14181	7.4261	6.97425	1.05817	1.01257	1.01257	1.09093	1.02403	1.06479	0.262965	1.03128
AP-2 complex subunit beta [Sus scrofa]	tr|I3L6Y6|I3L6Y6_PIG	NNIDVFYFSCLIPLNVLFVEDGK					1941781	3735027	656272	3280107	3886772	2576155	1921710	5082922	216846	6.2882	6.57229	5.81708	6.51589	6.58959	6.41097	6.28369	6.70611	5.33615	6.22586	1.04658	1.02973	1.02973	1.00929	1.07714	0.857095	0.45338	0.947674
AP-2 complex subunit beta [Sus scrofa]	tr|I3L6Y6|I3L6Y6_PIG	APEVSQYIYQVYDSILK					113316368	40386384	19826052	148801588	128681588	108302000	70743712	60874740	14552375	8.05429	7.60623	7.29724	8.17261	8.10952	8.03464	7.84969	7.78444	7.16293	7.65259	1.06795	1.04992	1.04992	1.02576	1.01723	0.936015	0.0975931	0.9404
proteasome subunit alpha type-2-like [Sus scrofa] (Predicted)	tr|I3LAB6|I3LAB6_PIG	YNEDLELEDAIHTAILTLK	NA	NA	NA	NA	8003256	4017049	1714800	13752553	5314108	3776757	6521598	4151655	6197609	6.90327	6.60391	6.23421	7.13838	6.72543	6.57712	6.81435	6.61822	6.79222	6.58046	1.08478	0.999492	0.999492	1.03554	1.00574	1.03218	0.91421	0.996658	0.9991	0.9695	1
BPI fold-containing family B member 1 precursor [Sus scrofa]	tr|I3LAK0|I3LAK0_PIG	LVVTPASSGGDAAGVSFQK	NA	NA	NA	NA	27002988	12211407	6852626	28081468	23647824	27765544	16080846	25057564	26738546	7.43141	7.08677	6.83586	7.44842	7.37379	7.44351	7.20631	7.39894	7.42714	7.11801	1.04642	1.04573	1.04573	1.0124	1.03947	1.04343	0.219263	0.986432	1	0.998	2
BPI fold-containing family B member 1 precursor [Sus scrofa]	tr|I3LAK0|I3LAK0_PIG	LVVTPASSGGDAAGVSFQK					27002988	12211407	6851675	28021746	23679084	28019536	27280396	25258460	15736037	7.43141	7.08677	6.8358	7.4475	7.37436	7.44746	7.43585	7.40241	7.1969	7.11799	1.04629	1.04629	1.04629	1.04466	1.03996	1.01109	0.242257	0.986247
protein RER1-like [Sus scrofa] (Predicted)	tr|I3LJC8|I3LJC8_PIG	LGQIYQSWLDR	NA	NA	NA	NA	6482015	8850935	1710818	20815574	10046405	7637710	28691526	19806714	15064453	6.81171	6.94699	6.2332	7.31839	7.00201	6.88296	7.45775	7.29681	7.17795	6.66397	1.0982	1.03286	1.03286	1.11912	1.09497	1.07713	0.164229	1.04023	0.9987	0.8473	1
NADP-depen+A161:W162 enzyme, mitochondrial [Sus scrofa]	tr|F1STS4|F1STS4_PIG	GQDYDDLLDEFMQAVTDK	5	9.44	9.44	18.94	109094	120371	724454	722634	5683	89983	293208	244856	1158448	5.0378	5.08052	5.86001	5.85892	3.75458	4.95416	5.46718	5.38891	6.06388	5.32611	1.10004	0.930165	0.930165	1.02649	1.01179	1.13852	0.356885	1.07311	0.9996	0.9469	2
NADP-dependent malic enzyme, mitochondrial [Sus scrofa]	tr|F1STS4|F1STS4_PIG	FGINCLIQFEDFANANAFR					1652723	2792653	2109952	1587925	666770	2019172	3465593	1958491	6675606	6.2182	6.44602	6.32427	6.20083	5.82398	6.30517	6.53978	6.29192	6.82449	6.3295	0.979672	0.996157	0.996157	1.03322	0.994064	1.0782	0.148708	1.04492
translocase of outer mitochondrial membrane [sus scrofa] (predicted)	tr|F2Z4X6|F2Z4X6_PIG	FFLEEIQLGEELLAQGEYEK	2	2	2	13.79	1353854	677024	3006293	6693690	5772579	5725974	4592330	932911	4410523	6.13157	5.8306	6.47803	6.82567	6.76137	6.75785	6.66203	5.96984	6.64449	6.14674	1.11045	1.09942	1.09942	1.08383	0.971221	1.08098	0.195995	0.947644	0.9998	0.9738	1
stromal interaction molecule 1 precursor [Sus scrofa]	tr|F1SUZ4|F1SUZ4_PIG	ATGTGSGAGSEESTAAEFCR	1	0	2	2.92	686359	393718	286715	1899620	686408	498235	1238988	1518645	1998793	5.83655	5.59519	5.45745	6.27867	5.83658	5.69743	6.09307	6.18146	6.30077	5.62973	1.11527	1.01203	1.01203	1.0823	1.098	1.1192	0.212565	1.05102	0.9988	0.9832	1
calcium/calmodulin-dependent protein kinase II isoform gamma-B	tr|Q7JFN4|Q7JFN4_PIG	ITEQLIEAVNNGDFEAYAK	1	0	2.06	3.668	14036533	7021885	1295607	34519560	10926341	1489405	39254232	8942531	7045938	7.14726	6.84645	6.11247	7.53807	7.03847	6.17301	7.59389	6.95146	6.84794	6.70206	1.12474	0.921062	0.921062	1.13307	1.03721	1.02177	0.380913	1.0759	0.9998	0.97	2
calcium/calmodulin-dependent protein kinase II isoform gamma-E, partial [Sus scrofa]	tr|Q7JFN4|Q7JFN4_PIG	ITEQLIEAVNNGDFEAYAK					13959468	8324280	2736750	32916980	10892257	1228585	44883520	4564925	4364910	7.14487	6.92035	6.43724	7.51742	7.03712	6.08941	7.65209	6.65943	6.63998	6.83415	1.09998	0.891026	0.891026	1.11968	0.974435	0.971588	0.511663	1.06373
prohibitin-like [Sus scrofa] (Predicted)	tr|F2Z543|F2Z543_PIG	AAELIANSLATAGDGLIELR	3	5.42	5.42	14.71	15713345	15080553	3095166	21635956	9953400	5282991	25400416	36384656	29290068	7.19627	7.17842	6.49068	7.33518	6.99797	6.72288	7.40484	7.56092	7.46672	6.95512	1.05464	0.966608	0.966608	1.06466	1.0871	1.07356	0.0580033	1.07947	0.9994	0.9617	1
LOC100158185 adenine nucleotide translocator 2	tr|F2Z565|F2Z565_PIG	AAYFGIYDTAK	8	15.25	15.25	30.54	5524677	4572532	5103515	17900414	5991032	14997716	7866398	16237348	14933670	6.74231	6.66016	6.70787	7.25286	6.7775	7.17603	6.89578	7.21052	7.17417	6.70344	1.08196	1.0705	1.0705	1.02869	1.07564	1.07022	0.35153	0.984982	0.9997	0.9698	1
40S ribosomal protein S3a [Sus scrofa]	tr|F2Z5C7|F2Z5C7_PIG	VFEVSLADLQNDEVAFR	2	3.4	3.4	11.74	21705408	9440486	8842890	15732746	2906834	14645965	32300416	13972496	22841252	7.33657	6.97499	6.94659	7.1968	6.46342	7.16572	7.50921	7.14527	7.35872	7.08605	1.01563	1.01124	1.01124	1.05972	1.00836	1.03848	0.202243	1.02253	0.9994	0.8683	2
40S ribosomal protein S3a [Sus scrofa]	tr|F2Z5C7|F2Z5C7_PIG	VFEVSLADLQNDEVAFR					17778388	11981985	13311432	11846560	5074059	14719761	29866260	16749929	22285164	7.24989	7.07853	7.12422	7.07359	6.70536	7.1679	7.47518	7.22401	7.34802	7.15088	0.989192	1.00238	1.00238	1.04535	1.01023	1.02757	0.0546461	1.02979
protein transport protein Sec61 subunit alpha isoform 2-like [Sus scrofa] (Predicted)	tr|F2Z5D0|F2Z5D0_PIG	FSGNFLVNLLGQWADVSGGGPAR	1	2.12	2.12	4.832	1472463	460848	615338	2271836	541035	71321	3939805	3623982	584912	6.16804	5.66356	5.78911	6.35638	5.73323	4.85322	6.59547	6.55919	5.76709	5.87357	1.0822	0.82628	0.82628	1.12291	1.11673	0.981871	0.169456	1.17798			1
actin-related protein 3 [Sus scrofa]	tr|F2Z5D2|F2Z5D2_PIG	GVDDLDFFIGDEAIEKPTYATK	3	5.48	5.48	16.75	5753852	7667112	2285050	9092665	11355034	3253289	29470988	18520786	8553000	6.75996	6.88463	6.3589	6.95869	7.05519	6.51232	7.46939	7.26766	6.93212	6.66783	1.04362	0.976678	0.976678	1.12021	1.08996	1.03964	0.060009	1.08436	0.9999	0.911	1
phospholipase D3 [Sus scrofa]	tr|I3L5D6|I3L5D6_PIG	TQEPSAQQGEEVLR	NA	NA	NA	NA	14152376	42677492	81676000	17041216	67137096	71504672	18840098	174505440	138133936	7.15083	7.6302	7.91209	7.2315	7.82696	7.85433	7.27508	8.24181	8.1403	7.56437	0.955995	1.03833	1.03833	0.961756	1.08956	1.07614	0.553883	1.03126	0.9997	0.9986	1
ABI gene family member 3-like isoform 2 [Sus scrofa] (Predicted)	tr|I3LB01|I3LB01_PIG	VADYCEDNYVQATDK	1	2.01	2.01	3.765	923229	817236	438396	1748380	685949	585603	855017	1255514	1654585	5.96531	5.91235	5.64187	6.24264	5.83629	5.7676	5.93197	6.09882	6.21869	5.83984	1.06897	0.98763	0.98763	1.01578	1.04435	1.06487	0.429004	1.02653	0.9998	0.9912	1
NADH dehydrogenase [ubiquinone] 1 beta subcomplex subunit 10-like [Sus scrofa] (predicted)	tr|I3LDC3|I3LDC3_PIG	TPAPAPQTSLPNPVTYLTK	1	2.04	2.04	6.452	3292052	4539377	14577105	17564600	8660956	9409196	220458	5863773	15310816	6.51747	6.657	7.16367	7.24464	6.93757	6.97355	5.34333	6.76818	7.185	6.77938	1.06863	1.02864	1.02864	0.788173	0.998348	1.05983	0.326	0.910567	0.9997	0.9175	1
plasma membrane calcium-transporting ATPase 2, partial [Sus scrofa]	tr|I3LIE6|I3LIE6_PIG	TECGLLGFVLDLK	2	4.54	4.54	2.459	6138007	2714141	3763873	7092937	91199	1357362	9187539	6614603	12822577	6.78803	6.43363	6.57563	6.85083	4.95999	6.1327	6.9632	6.8205	7.10798	6.5991	1.03815	0.929323	0.929323	1.05517	1.03355	1.07711	0.0797313	1.09288	0.9996	0.9226	1
adaptor-related protein complex 2, mu 1 subunit [Sus scrofa]	tr|I3LL07|I3LL07_PIG	EEQSQITSQVTGQIGWR	1	2.03	2.03	0.9159	21083160	31654906	7692919	32902040	15479824	19193404	59480040	27313838	36493940	7.32394	7.50044	6.88609	7.51722	7.18977	7.28315	7.77437	7.43638	7.56222	7.23682	1.03875	1.0064	1.0064	1.07428	1.02758	1.04496	0.14164	1.03122	1	0.9875	1
creatine kinase, brain [Sus scrofa]	tr|I3LPB5|I3LPB5_PIG	GTGGVDTAAVGGVFDVSNADR	6	8.48	8.48	19.23	35062288	9254527	5980976	63008864	16228988	16411334	21652646	8426365	1984971	7.54484	6.96635	6.77677	7.7994	7.21029	7.21514	7.33551	6.92564	6.29775	7.09599	1.09913	1.01679	1.01679	1.03375	0.975994	0.887509	0.195923	0.92484	0.9984	0.9445	2
creatine kinase, brain [Sus scrofa]	tr|I3LPB5|I3LPB5_PIG	GTGGVDTAAVGGVFDVSNADR					3487968	4426513	30586968	51056936	32917000	8184738	1621653	14675556	11264991	6.54257	6.64606	7.48554	7.70805	7.51742	6.913	6.20996	7.16659	7.05173	6.89139	1.11851	1.00314	1.00314	0.901118	1.03993	1.02327	0.410507	0.94865
protein-arginine deiminase type-2-like [Sus scrofa] (Predicted)	tr|I3LNE4|I3LNE4_PIG	ELGLTEQDIIDLPALFK	NA	NA	NA	NA	5670516	3421845	1034651	6413341	6372116	705040	8070434	8797444	6847969	6.75362	6.53426	6.01479	6.80708	6.80428	5.84821	6.9069	6.94436	6.83556	6.43423	1.05795	0.908923	0.908923	1.07346	1.07928	1.06238	0.0861369	1.11799	0.9996	0.9242	1
prohibitin 2 [Sus scrofa]	tr|I3LQN4|I3LQN4_PIG	IPWFQYPIIYDIR	6	11.83	11.83	30.88	14991518	4530012	11153961	42757296	2873613	21735334	3668221	3150566	22232076	7.17585	6.6561	7.04743	7.63101	6.45843	7.33717	6.56446	6.49839	7.34698	6.95979	1.09644	1.05422	1.05422	0.943197	0.933705	1.05563	0.0945484	0.91502	0.9994	0.9967	3
prohibitin 2 [Sus scrofa]	tr|I3LQN4|I3LQN4_PIG	IPWFQYPIIYDIR					56538472	15078959	5222899	35183732	20187950	11733587	137927344	21565028	31800320	7.75234	7.17837	6.71791	7.54634	7.30509	7.06943	8.13965	7.33375	7.50243	7.21621	1.04575	0.97966	0.97966	1.12797	1.01629	1.03966	0.215163	1.05952
prohibitin 2 [Sus scrofa]	tr|I3LQN4|I3LQN4_PIG	IYLTADNLVLNLQDESFTR					27245346	1465623	3071919	1718562	9938996	3024378	50514800	13647246	23162006	7.43529	6.16602	6.48741	6.23517	6.99734	6.48064	7.70342	7.13505	7.36478	6.69624	0.931144	0.967802	0.967802	1.15041	1.06553	1.09984	0.00554327	1.15663
heterogeneous nuclear ribonucleoprotein K [Sus scrofa]	tr|I3LQS0|I3LQS0_PIG	ILSISADIETIGEILK	NA	NA	NA	NA	1090935	2663051	336729	8658917	1618804	3140987	8352465	2576734	454576	6.0378	6.42538	5.52728	6.93746	6.20919	6.49707	6.92181	6.41107	5.65761	5.99682	1.15686	1.08342	1.08342	1.15425	1.06908	0.943434	0.472004	0.952783	1	0.9865	1
39S ribosomal protein L12, mitochondrial-like, partial [Sus scrofa] (predicted)	tr|I3LSY1|I3LSY1_PIG	IQQLVQDIASLTLLEISDLNELLK	NA	NA	NA	NA	882895	1744783	751921	291544	68197	624213	4777599	229573	1216951	5.94591	6.24174	5.87617	5.4647	4.83377	5.79533	6.67921	5.36092	6.08527	6.02127	0.907566	0.962476	0.962476	1.10927	0.89033	1.01063	0.419522	1.06274	1	0.846	1
dynein light chain Tctex-type 3-like [Sus scrofa] (Predicted)	tr|I3LUI9|I3LUI9_PIG	ECIDGVLGGEDYNQNNINQWTASIVEQSLTHLVK	NA	NA	NA	NA	11569570	6730033	1738557	1989123	8159443	1089775	17016314	4581582	2706664	7.06332	6.82802	6.24019	6.29866	6.91166	6.03734	7.23087	6.66102	6.43243	6.71051	0.938627	0.899684	0.899684	1.07754	0.992625	0.958561	0.0618675	1.10619	0.9993	0.9773	1
adenylyl cyclase-associated protein 1-like [Sus scrofa] (Predicted)	tr|I3LVT1|I3LVT1_PIG	LEQALLVTASQCQQPVGNK	2	2.29	2.29	9.84	2468466	1438516	1044358	3955241	2471930	1841325	5152837	4514400	3360282	6.39243	6.15791	6.01885	6.59717	6.39304	6.26513	6.71205	6.6546	6.52638	6.18973	1.06583	1.01218	1.01218	1.08438	1.0751	1.05439	0.107755	1.04003	0.9999	0.9886	1
AP-1 complex subunit sigma-1A-like [Sus scrofa] (predicted)	tr|Q06AS6|Q06AS6_PIG	YDEAASYIQSK	5	7.98	7.98	20	9335222	4603223	5108085	25690576	5359997	6678353	21747	544394	11225292	6.97012	6.66306	6.70826	7.40977	6.72916	6.82467	4.3374	5.73591	7.0502	6.78048	1.09281	1.00652	1.00652	0.639689	0.845945	1.03978	0.179427	0.813116	0.9992	0.9725	1
																														5.7378
																														2.87706
